# Supplementary material for: Genome-Wide Identification of Wheat WRKY Gene Family Reveals That TaWRKY75-A Is Referred to Drought and Salt Resistances
Source: Front Plant Sci. 2021 Jun 4;12:663118. doi: 10.3389/fpls.2021.663118 (PMC8212938; doi:10.3389/fpls.2021.663118)
Supplement: Supplementary Table 1 — The primers used in this study. [file Table_1.XLSX]

## Sheet: Sheet1
TABLE 1 The primers used in this study
Primer name	Forward sequence	Reverse sequence	Annotation
W-box-EcoRI-F/SacI-R	ATATAGGAATTCAGTTAACGCATGATTTGATGGAG	ATATACGAGCTCTTTCCAAAGATTTTTTTCTTTCCA	W-box fused pHis2.0 vector
TaWRKY75-A-F/R	CACCATGGCCCTGGACTCCGTCCC	CAAGAACTGAAAGTACTCGATGCAT	Cloning of TaWRKY75-A CDS and fused with pENTR-D-TOPO vector
TaWRKY75-A-EcoRI-F/2-XmaI-R	ATATAGGAATTCATGGCCCTGGACTCCGTCCC	AATCCCCCCGGGGCCCGTCGTCGTACGGCGC	Cloning of 1-44 aa and fused with pGBKT7 vector
TaWRKY75-A-EcoRI-F/3-XmaI-R	ATATAGGAATTCATGGCCCTGGACTCCGTCCC	AATCCCCCCGGGGTTGCAGCTGTGATGGTTGAA	Cloning of 1-102 aa and fused with pGBKT7 vector
TaWRKY75-A-EcoRI-4-F/XmaI-R	AAATTGGAATTCCACCAGTGGAGGAAGTACGG	AATCCCCCCGGGCAAGAACTGAAAGTACTCGATGCAT	Cloning of 44-222 aa and fused with pGBKT7 vector
TaWRKY75-A-EcoRI-5-F/XmaI-R	AAATTGGAATTCAACACCACCTCGAGGCCCA	AATCCCCCCGGGCAAGAACTGAAAGTACTCGATGCAT	Cloning of 102-222 aa and fused with pGBKT7 vector
TaWRKY75-A-EcoRI-F/XmaI-R	ATATAGGAATTCATGGCCCTGGACTCCGTCCC	AATCCCCCCGGGCAAGAACTGAAAGTACTCGATGCAT	Cloning of TaWRKY75-A CDS and fused with pGBKT7 vector
TaWRKY75-A-EcoRI-F/SacI-R	ATATAGGAATTCATGGCCCTGGACTCCGTCCC	AAATTCGAGCTCCAAGAACTGAAAGTACTCGATGCAT	Cloning of TaWRKY75-A CDS and fused with pGADT7 vector
AT3G44860	CTGATTTTGGTTGTTCCTCTGG	CACTTGCGAAATACAGTCTAGC	qRT-PCR
AT3G44830	GAATCGTATCTTTCGGGAAACG	CGGCTCATTTCATTGTACTCTG	qRT-PCR
AT3G25760	TCAGAACTTGGGAAATACCGAA	TAAGAATTTTTGGGCTGTGTCG	qRT-PCR
AT3G51450	GGTGCAGCAAGTATTACATCAG	GTTTTGGATCATGGTAGTACGC	qRT-PCR
AT4G36010	CTGAATTCACCTTAAACGGAGC	GATGGTCATCGGGATGTTGTAA	qRT-PCR
AT1G17420	TAATCGAAGACTATCCGTACGC	GGTTTGGATAGTAGCGTTCAAC	qRT-PCR
AT5G47240	ATAAAGAGGTGCTTGTGGTACA	AGAACTCTGTATCTACCCCAGT	qRT-PCR
AtACTIN2	GAAAAGATCTGGCATCACACTTTATA	ACATACATAGCGGGAGAGTTAAAGGT	qRT-PCR inner control
TaWRKY35	AAGAAAGAGTTGCGGGAAAAAC	TGCCAATGAGAAAGAAGAAGAG	qRT-PCR
TaWRKY41	CCTCTCTGGCTTCTCCTTTCAC	TGCTGCTCTTGTTGCTCACTTG	qRT-PCR
TaWRKY55	GAAGAGGGTGGAGCGGTCGTT	GTGGCCGTGGTGCTGGTGATG	qRT-PCR
TaWRKY66	ACCCCTCCCTCTACGTCATCAC	TCTTTCACTTCGAATTCCTCCG	qRT-PCR
TaWRKY74	GCGCGCACCCTTCGACCAGCT	CGCGGACAACGGCTGCACCA	qRT-PCR
TaWRKY75	GGCGACCAGGACCCAGCAAAGAAT	CGCGGACAACGGCTGCACCA	qRT-PCR
TaWRKY78	ATCTGCTTTGATTCATCCGGG	AGGGGCTTGTTCTTGCTCTCC	qRT-PCR
TaWRKY81	GCAGCGTACGGCCAACATATG	CGGGAAGTAGAGCTTCCAGGG	qRT-PCR
TaWRKY83	ACCACAACGAACAGCAACAAGG	TCAAAGAGCACTCCAAAGGCAC	qRT-PCR
TaWRKY86	AACATGTACGAGCGGAGTGTCG	GTAGTAGTTGCGCAGGTTGGGG	qRT-PCR
TaWRKY88	GAGGAGGTCCATCGAGGTTG	TGTTCCCGGTAAGGAGGTTA	qRT-PCR
TaWRKY89	AGGACCAACACCAAGAAGAGGA	GGTAGACGATGTCGAAGAGCGC	qRT-PCR
TaWRKY93	CCGGGAGCCTCGCGTTGTC	AGCAATGGTGCGTGCATTTGTAGTA	qRT-PCR
TaWRKY112	GCCTACTTCCGGTGCTCGTTC	CATCTGCTCCGCCAGGTTCTT	qRT-PCR
Ta18S-rRNA	CGCGCTACGGCTTTGACCTA	CGGCAGATTCCCACGCGTTACG	qRT-PCR inner control
