# Supplementary material for: Genome-Wide Identification of Wheat WRKY Gene Family Reveals That TaWRKY75-A Is Referred to Drought and Salt Resistances
Source: Front Plant Sci. 2021 Jun 4;12:663118. doi: 10.3389/fpls.2021.663118 (PMC8212938; doi:10.3389/fpls.2021.663118)
Supplement: Supplementary Table 2 — The p-value of each TaWRKY gene based on the results of hmmsearch. [file Table_2.XLSX]

## Sheet: Sheet1
Table S2 The p-value of each TaWRKY gene based on the results of HMMSEARCH
full sequence			best 1 domain			#dom		Sequence
E-value	score	bias	E-value	score	bias	E	N
2.2e-50	171.7	13.7	1.8e-24	88.6	2.5	2.7	2	TraesCS1B01G308200.1
2.2e-50	171.7	13.7	1.8e-24	88.7	2.5	2.6	2	TraesCS1D01G292700.1
4.9e-50	170.6	14.6	2e-25	91.7	3.1	2.6	2	TraesCS2D01G198100.1
4.9e-50	170.5	14.6	2e-25	91.8	3.1	2.6	2	TraesCS2D01G198100.3
4.9e-50	170.5	14.6	2e-25	91.7	3.1	2.6	2	TraesCS2B01G217400.3
5e-50	170.5	14.6	2e-25	91.8	3.1	2.6	2	TraesCS2B01G217400.1
5.4e-50	170.4	14.6	2e-25	91.8	3.1	2.5	2	TraesCS2A01G189700.3
5.5e-50	170.4	14.6	2e-25	91.8	3.1	2.5	2	TraesCS2A01G189700.2
5.7e-50	170.3	14.6	2.1e-25	91.7	3.1	2.6	2	TraesCS2D01G198100.2
5.7e-50	170.3	14.6	2.1e-25	91.7	3.1	2.6	2	TraesCS2B01G217400.2
6.3e-50	170.2	14.6	2.1e-25	91.7	3.1	2.5	2	TraesCS2A01G189700.1
7e-50	170.1	15.6	1.8e-24	88.7	2.5	2.8	2	TraesCS1A01G298600.1
7.1e-50	170	17.9	3.7e-25	90.9	2.6	2.5	2	TraesCS5D01G116100.1
7.2e-50	170	17.9	3.7e-25	90.9	2.6	2.5	2	TraesCS5A01G104900.1
7.3e-50	170	17.9	3.7e-25	90.9	2.6	2.5	2	TraesCS5B01G108500.1
1.3e-49	169.2	20.2	2.4e-24	88.3	4.5	2.4	2	TraesCS5B01G257300.2
1.4e-49	169.1	20.2	2.5e-24	88.2	4.5	2.4	2	TraesCS5A01G258100.1
1.4e-49	169.1	20.2	2.5e-24	88.2	4.5	2.4	2	TraesCS5D01G266300.1
1.4e-49	169.1	15.2	1.6e-24	88.8	2.1	2.5	2	TraesCS1A01G070400.2
1.4e-49	169.1	20.2	2.5e-24	88.2	4.5	2.4	2	TraesCS5B01G257300.1
1.7e-49	168.9	15.2	1.8e-24	88.7	2.1	2.5	2	TraesCS1D01G072900.2
1.7e-49	168.8	15.2	1.8e-24	88.7	2.1	2.5	2	TraesCS1D01G072900.1
1.7e-49	168.8	15.2	1.7e-24	88.8	2.1	2.4	2	TraesCS1A01G070400.1
2.3e-49	168.4	14.9	2.3e-24	88.3	1.9	2.4	2	TraesCS1B01G088900.2
2.5e-49	168.3	14.9	2.3e-24	88.3	1.9	2.3	2	TraesCS1B01G088900.1
3.2e-49	167.9	14.1	2.4e-24	88.3	2.6	2.4	2	TraesCS3B01G379200.2
3.2e-49	167.9	14.1	2.4e-24	88.3	2.6	2.5	2	TraesCS3A01G347500.1
3.2e-49	167.9	14.1	2.4e-24	88.3	2.6	2.4	2	TraesCS3B01G379200.1
3.2e-49	167.9	14.1	2.4e-24	88.3	2.6	2.5	2	TraesCS3D01G341100.1
1.8e-48	165.6	19.9	1.1e-24	89.3	2.7	2.7	2	TraesCS7D01G239800.2
2.1e-48	165.3	19.2	1.4e-24	89.1	2.3	2.4	2	TraesCS7A01G240800.1
2.2e-48	165.3	19.9	1.1e-24	89.3	2.7	2.5	2	TraesCS7D01G239800.1
6.1e-48	163.8	24.9	2.6e-24	88.1	3.6	2.9	2	TraesCS2D01G332300.1
7.2e-48	163.6	8.9	2.7e-24	88.1	2.1	2.9	2	TraesCS5D01G349800.3
9.5e-48	163.2	25.5	2.6e-24	88.2	3.6	2.9	2	TraesCS2B01G351600.1
1e-47	163.1	20.5	3.9e-25	90.8	2.6	2.5	2	TraesCS7B01G136400.1
1.1e-47	163.1	20.5	4e-25	90.8	2.6	2.5	2	TraesCS7B01G136400.2
1.2e-47	162.9	22.6	1.8e-24	88.7	5.1	2.3	2	TraesCS4B01G165900.1
1.5e-47	162.6	9.1	3.8e-24	87.6	2.1	2.9	2	TraesCS5D01G349800.2
1.7e-47	162.4	26.3	2.6e-24	88.1	3.6	2.9	2	TraesCS2A01G330500.1
2.6e-47	161.8	13.8	1e-24	89.4	2.1	2.6	2	TraesCS7D01G287200.1
3e-47	161.6	22.6	2.8e-24	88.1	5.1	2.3	2	TraesCS4B01G165900.2
3.2e-47	161.5	14.5	1e-24	89.5	2.1	2.6	2	TraesCS7B01G185400.1
3.2e-47	161.5	14.5	1e-24	89.4	2.1	2.6	2	TraesCS7B01G185400.2
4.1e-47	161.2	13.3	1e-24	89.4	2.1	2.6	2	TraesCS7A01G294800.2
5e-47	160.9	22.5	4e-24	87.6	5.3	2.3	2	TraesCS4D01G151700.1
5.1e-47	160.9	22.5	4e-24	87.6	5.3	2.3	2	TraesCS4A01G162500.1
7.8e-47	160.3	19.5	4.1e-24	87.5	4.5	2.6	2	TraesCS2B01G209200.1
1.2e-46	159.6	11.2	1.4e-23	85.8	2.3	2.4	2	TraesCS5B01G154900.2
1.5e-46	159.4	11.2	1.6e-23	85.6	2.3	2.4	2	TraesCS5B01G154900.1
1.7e-46	159.2	11.2	1.6e-23	85.6	2.3	2.3	2	TraesCS5D01G162100.1
1.7e-46	159.2	11.2	1.6e-23	85.6	2.3	2.3	2	TraesCS5A01G156700.1
3.4e-46	158.3	19.8	3.3e-24	87.8	4.5	2.6	2	TraesCS2A01G182700.3
3.8e-46	158.1	19.8	3.5e-24	87.7	4.5	2.6	2	TraesCS2A01G182700.2
4.6e-46	157.8	19.5	3.8e-24	87.6	4.3	2.6	2	TraesCS2D01G190500.1
5.3e-46	157.6	19.8	4.1e-24	87.5	4.5	2.6	2	TraesCS2A01G182700.1
7e-45	154	16.5	2.7e-23	84.9	3.2	2.3	2	TraesCS5D01G406500.1
1.7e-44	152.8	15.8	7e-23	83.6	2.7	2.3	2	TraesCS5B01G401800.1
5.5e-44	151.2	19.7	6.3e-23	83.7	1.7	3.6	3	TraesCS2D01G198100.4
5.7e-44	151.1	10.5	2.9e-21	78.4	0.7	2.6	2	TraesCS7A01G294800.1
9.4e-44	150.4	16.1	2.7e-23	84.9	3.2	2.4	2	TraesCS5A01G396800.1
8.5e-40	137.7	5.1	5.1e-21	77.6	0.2	3	2	TraesCS5D01G349800.1
9.5e-28	99.2	1.6	1e-26	95.8	2.5	1.7	1	TraesCS2B01G187500.1
3.3e-27	97.5	1.7	3.6e-26	94.1	2.6	1.7	1	TraesCS2D01G168600.1
4.4e-27	97	1.8	2.4e-26	94.7	2.1	1.6	1	TraesCS2A01G161500.1
1.1e-26	95.8	4.9	1.9e-26	95	3.4	1.5	1	TraesCS2D01G011700.1
1.1e-26	95.8	4.9	1.9e-26	95	3.4	1.4	1	TraesCS2A01G011000.1
1.1e-26	95.8	4.9	1.9e-26	95	3.4	1.4	1	TraesCS2B01G010500.1
1.5e-26	95.4	2.7	3.1e-26	94.3	1.9	1.6	1	TraesCS5A01G185600.1
1.5e-26	95.4	2.7	3.1e-26	94.3	1.9	1.6	1	TraesCS5D01G190700.1
1.5e-26	95.3	2.7	3e-26	94.4	1.9	1.5	1	TraesCS5B01G183700.1
1.9e-26	95	1.2	1.9e-26	95	0.8	2.1	1	TraesCS4B01G069500.3
1.9e-26	95	1.2	1.9e-26	95	0.8	2.1	1	TraesCS4B01G069500.2
1.9e-26	95	1.2	1.9e-26	95	0.8	1.9	1	TraesCS4D01G068200.2
1.9e-26	95	1.2	1.9e-26	95	0.8	1.9	1	TraesCS4D01G068200.1
2e-26	94.9	1.2	2e-26	94.9	0.8	2.2	1	TraesCS4A01G246000.1
2e-26	94.9	1.2	2e-26	94.9	0.8	2.2	1	TraesCS4A01G246000.2
2.6e-26	94.6	1.6	4.9e-26	93.7	1.1	1.5	1	TraesCS5B01G375100.1
2.6e-26	94.5	1.6	4.9e-26	93.7	1.1	1.5	1	TraesCS5D01G382600.1
3.1e-26	94.3	3.2	5.5e-26	93.5	2.2	1.4	1	TraesCS3A01G167200.1
3.1e-26	94.3	3.2	5.6e-26	93.5	2.2	1.4	1	TraesCS3B01G199000.1
3.3e-26	94.2	3.3	6.2e-26	93.4	2.3	1.5	1	TraesCS1D01G412500.1
3.4e-26	94.2	3.3	6.1e-26	93.4	2.3	1.4	1	TraesCSU01G001200.1
3.5e-26	94.2	3.3	6.7e-26	93.2	2.3	1.5	1	TraesCS1B01G434300.1
3.7e-26	94.1	3.2	6.3e-26	93.3	2.2	1.4	1	TraesCS3D01G173300.2
4.7e-26	93.7	1.9	9.3e-26	92.8	1.3	1.5	1	TraesCS5A01G373100.1
5.2e-26	93.6	4.9	7.4e-26	93.1	3.4	1.2	1	TraesCS1D01G351600.1
5.3e-26	93.6	2.9	5.3e-26	93.6	2	1.8	1	TraesCS6A01G326500.1
5.3e-26	93.6	4.9	7.4e-26	93.1	3.4	1.2	1	TraesCS1A01G348600.1
6e-26	93.4	2.9	6e-26	93.4	2	1.8	1	TraesCS6A01G326500.2
6.1e-26	93.4	2.9	6.1e-26	93.4	2	1.8	1	TraesCS6D01G306300.1
6.1e-26	93.4	2.9	6.1e-26	93.4	2	1.7	1	TraesCS6B01G357600.1
6.2e-26	93.4	2.9	1e-25	92.7	2	1.3	1	TraesCS5B01G183800.1
7.6e-26	93.1	1.8	1.4e-25	92.2	1.2	1.5	1	TraesCS3A01G360900.1
7.7e-26	93.1	1.8	1.5e-25	92.2	1.2	1.5	1	TraesCS3D01G354700.1
9.3e-26	92.8	2.4	2.1e-25	91.7	1.7	1.6	1	TraesCS4A01G396400.2
1e-25	92.7	4.2	1.9e-25	91.8	2.9	1.5	1	TraesCS1A01G401800.1
1e-25	92.6	2.3	2e-25	91.7	1.6	1.5	1	TraesCS4A01G396300.1
1.1e-25	92.6	2.4	2e-25	91.7	1.7	1.5	1	TraesCS4A01G396400.1
1.1e-25	92.6	2.4	2.1e-25	91.7	1.7	1.5	1	TraesCS7A01G096300.1
1.1e-25	92.6	0.4	2.1e-25	91.7	0.3	1.5	1	TraesCS2B01G454300.2
1.1e-25	92.6	2	2.1e-25	91.7	1.4	1.5	1	TraesCS3B01G130000.2
1.1e-25	92.5	0.6	1.1e-25	92.5	0.4	1.9	1	TraesCS5D01G390800.1
1.2e-25	92.5	0.6	1.2e-25	92.5	0.4	1.9	1	TraesCS5A01G381000.1
1.2e-25	92.5	0.6	1.2e-25	92.5	0.4	1.9	1	TraesCS5B01G384600.1
1.2e-25	92.5	0.4	2.2e-25	91.6	0.3	1.5	1	TraesCS2B01G454300.1
1.2e-25	92.5	2	2.2e-25	91.6	1.4	1.5	1	TraesCS3B01G130000.1
1.2e-25	92.4	2.2	2.5e-25	91.4	1.5	1.6	1	TraesCS7A01G096500.1
1.2e-25	92.4	0.3	2.5e-25	91.4	0.2	1.6	1	TraesCS2A01G270200.1
1.2e-25	92.4	0.3	2.5e-25	91.4	0.2	1.6	1	TraesCS2B01G289000.2
1.2e-25	92.4	2	2.2e-25	91.6	1.4	1.5	1	TraesCS3D01G113300.1
1.2e-25	92.4	0.3	2.5e-25	91.4	0.2	1.6	1	TraesCS2D01G269200.1
1.2e-25	92.4	0.4	2.4e-25	91.5	0.3	1.5	1	TraesCS2D01G431000.1
1.3e-25	92.3	0.4	2.4e-25	91.5	0.3	1.5	1	TraesCS2A01G433000.1
1.4e-25	92.2	0.3	2.6e-25	91.3	0.2	1.5	1	TraesCS2A01G270200.2
1.4e-25	92.2	2	2.8e-25	91.3	1.4	1.5	1	TraesCS3B01G393300.1
1.4e-25	92.2	5.7	2.9e-25	91.2	3.9	1.5	1	TraesCS2A01G261900.1
1.5e-25	92.1	4.9	2.2e-25	91.6	3.4	1.3	1	TraesCS1B01G363200.1
1.7e-25	92	0.5	3.5e-25	91	0.3	1.6	1	TraesCS6A01G267500.1
1.7e-25	92	0.5	3.5e-25	91	0.3	1.6	1	TraesCS6D01G247200.1
1.8e-25	91.9	2.3	2.8e-25	91.3	1.6	1.3	1	TraesCS5A01G185700.1
2.2e-25	91.6	5.4	2.2e-25	91.6	3.7	1.5	1	TraesCS5D01G404400.2
2.4e-25	91.5	5.4	4.5e-25	90.6	3.7	1.5	1	TraesCS5A01G395100.2
2.4e-25	91.5	5.4	4.5e-25	90.6	3.7	1.5	1	TraesCS5A01G395100.1
2.4e-25	91.5	5.4	4.5e-25	90.6	3.7	1.4	1	TraesCS5D01G404400.1
2.5e-25	91.4	0.4	4.6e-25	90.6	0.3	1.5	1	TraesCS1B01G212000.1
2.5e-25	91.4	5.4	4.5e-25	90.6	3.7	1.4	1	TraesCS5B01G399900.1
2.5e-25	91.4	2.2	5.4e-25	90.4	1.5	1.6	1	TraesCS7D01G092600.1
2.5e-25	91.4	5.7	4.4e-25	90.6	3.9	1.4	1	TraesCS2B01G280300.1
2.5e-25	91.4	0.4	4.6e-25	90.6	0.3	1.5	1	TraesCS1D01G200900.1
2.6e-25	91.4	1.1	2.6e-25	91.4	0.8	2	1	TraesCS5A01G059100.1
2.6e-25	91.4	1.1	2.6e-25	91.4	0.8	2	1	TraesCS5D01G070700.1
2.7e-25	91.3	0.4	4.4e-25	90.6	0.3	1.4	1	TraesCS1A01G410500.1
2.7e-25	91.3	0.4	4.6e-25	90.6	0.3	1.4	1	TraesCS1A01G197400.1
2.7e-25	91.3	4.3	5.7e-25	90.3	2.9	1.6	1	TraesCS3A01G242500.1
2.8e-25	91.2	2.3	4.3e-25	90.7	1.6	1.3	1	TraesCS5D01G190800.1
3.1e-25	91.1	0.3	6.2e-25	90.1	0.2	1.5	1	TraesCS7B01G012600.1
3.1e-25	91.1	0.3	6.2e-25	90.2	0.2	1.5	1	TraesCS7D01G110600.1
3.2e-25	91.1	3.9	5.1e-25	90.4	2.7	1.3	1	TraesCS3D01G280200.1
3.3e-25	91.1	4.3	5.8e-25	90.3	2.9	1.4	1	TraesCS3D01G242500.1
3.3e-25	91	0.3	6.4e-25	90.1	0.2	1.5	1	TraesCS7A01G116000.1
3.3e-25	91	4.3	5.8e-25	90.2	2.9	1.4	1	TraesCS3B01G270500.1
3.3e-25	91	3.9	5.1e-25	90.4	2.7	1.3	1	TraesCS3A01G280400.1
3.5e-25	91	0.5	3.5e-25	91	0.3	1.7	1	TraesCS6B01G294900.1
3.6e-25	90.9	1.9	8.7e-25	89.7	1.3	1.7	1	TraesCS1D01G430000.1
3.9e-25	90.8	0.7	7.4e-25	89.9	0.5	1.5	1	TraesCS2B01G465000.1
3.9e-25	90.8	0.7	7.5e-25	89.9	0.5	1.5	1	TraesCS2D01G443000.1
4e-25	90.8	0.7	7.5e-25	89.9	0.5	1.5	1	TraesCS2A01G443800.1
4.2e-25	90.7	0.4	6.4e-25	90.1	0.3	1.3	1	TraesCS1B01G440600.1
4.2e-25	90.7	0.2	6.7e-25	90	0.2	1.3	1	TraesCS1D01G418600.1
4.2e-25	90.7	6.8	7e-25	90	4.7	1.4	1	TraesCS3B01G256000.1
4.7e-25	90.5	2.5	8.1e-25	89.8	1.7	1.4	1	TraesCS7D01G092500.1
4.8e-25	90.5	2.5	8.6e-25	89.7	1.7	1.4	1	TraesCS7D01G092500.2
5e-25	90.5	1.2	5e-25	90.5	0.8	2	1	TraesCS5B01G066400.1
5.3e-25	90.4	0.2	8e-25	89.8	0.2	1.3	1	TraesCS1B01G440700.1
5.3e-25	90.4	0.2	8.4e-25	89.7	0.2	1.3	1	TraesCS1A01G410700.1
5.6e-25	90.3	5	1.2e-24	89.3	3.5	1.6	1	TraesCS7D01G092400.1
5.8e-25	90.2	7.1	1e-24	89.5	4.9	1.4	1	TraesCS2D01G262100.1
6.5e-25	90.1	4.7	1.3e-24	89.1	3.2	1.6	1	TraesCS7D01G092300.1
6.5e-25	90.1	1.7	1.5e-24	89	1.2	1.6	1	TraesCS6B01G175100.1
7.5e-25	89.9	0.3	1.2e-24	89.2	0.2	1.3	1	TraesCS1B01G440300.1
7.8e-25	89.8	2.5	1.3e-24	89.1	1.7	1.4	1	TraesCS1D01G300700.1
8e-25	89.8	0.5	1.5e-24	88.9	0.4	1.5	1	TraesCS3A01G289700.1
8.4e-25	89.7	4.9	1.2e-24	89.2	3.4	1.2	1	TraesCS6D01G074200.1
8.5e-25	89.7	6	2.1e-24	88.5	4.2	1.7	1	TraesCS4A01G396200.1
8.5e-25	89.7	4.9	1.2e-24	89.2	3.4	1.2	1	TraesCS6B01G108000.1
8.6e-25	89.7	4.9	1.2e-24	89.2	3.4	1.2	1	TraesCS6A01G080500.1
8.6e-25	89.7	6.7	1.4e-24	89	4.6	1.4	1	TraesCS3A01G228600.1
8.6e-25	89.7	0.5	1.5e-24	88.9	0.4	1.4	1	TraesCS3D01G289500.1
8.7e-25	89.7	1.7	1.7e-24	88.7	1.2	1.5	1	TraesCS6D01G136200.2
8.7e-25	89.7	6.7	1.4e-24	89	4.6	1.4	1	TraesCS3D01G226300.1
8.8e-25	89.7	0.5	1.5e-24	88.9	0.4	1.4	1	TraesCS3A01G289700.2
8.8e-25	89.7	1.7	2e-24	88.5	1.2	1.6	1	TraesCS6B01G175100.2
9.1e-25	89.6	0.5	1.6e-24	88.9	0.4	1.4	1	TraesCS3B01G324400.1
9.7e-25	89.5	0.6	3.6e-24	87.7	0.3	2.2	1	TraesCS5A01G344100.2
9.7e-25	89.5	1.7	1.9e-24	88.6	1.2	1.5	1	TraesCS6D01G136200.1
9.7e-25	89.5	1.9	2.1e-24	88.5	1.3	1.6	1	TraesCS1B01G453200.1
9.9e-25	89.5	0.6	3.5e-24	87.7	0.3	2.2	1	TraesCS5A01G344100.3
1e-24	89.5	0.6	3.6e-24	87.7	0.3	2.1	1	TraesCS5A01G344100.1
1.1e-24	89.4	1.6	1.5e-24	89	0.2	2	1	TraesCS5D01G564500.1
1.1e-24	89.3	1.6	1.5e-24	88.9	0.2	2	1	TraesCS5B01G558100.1
1.1e-24	89.3	1.9	2.3e-24	88.3	1.3	1.6	1	TraesCS6A01G146900.1
1.2e-24	89.3	0.1	1.8e-24	88.6	0.1	1.3	1	TraesCS1D01G418500.1
1.2e-24	89.2	1.8	2.4e-24	88.3	1.3	1.5	1	TraesCS1B01G453300.2
1.2e-24	89.2	1.8	2.2e-24	88.4	1.3	1.4	1	TraesCS3B01G199000.2
1.2e-24	89.2	1.8	2.4e-24	88.2	1.3	1.5	1	TraesCS1B01G453300.1
1.3e-24	89.1	1.9	2.5e-24	88.2	1.3	1.5	1	TraesCS1D01G429900.1
1.3e-24	89.1	0.7	2.2e-24	88.4	0.5	1.3	1	TraesCS3D01G281900.1
1.4e-24	89	0.7	2.2e-24	88.4	0.5	1.3	1	TraesCS3A01G281900.1
1.4e-24	89	0.7	2.2e-24	88.4	0.5	1.3	1	TraesCS3B01G315600.1
1.5e-24	89	4	1.5e-24	89	2.8	1.9	1	TraesCS5A01G060200.1
1.5e-24	89	4	1.5e-24	89	2.8	1.6	1	TraesCS5D01G071800.1
1.5e-24	88.9	0.3	1.5e-24	88.9	0.2	2	1	TraesCS4A01G320800.1
1.5e-24	88.9	4	1.5e-24	88.9	2.8	1.8	1	TraesCS5B01G067700.1
1.5e-24	88.9	0.3	1.5e-24	88.9	0.2	2.3	1	TraesCS5D01G564500.2
1.6e-24	88.9	0.3	1.6e-24	88.9	0.2	2.3	1	TraesCS4A01G320800.2
1.6e-24	88.9	0.3	1.6e-24	88.9	0.2	2.3	1	TraesCS5B01G558100.2
1.8e-24	88.7	0.2	3e-24	88	0.2	1.4	1	TraesCS1D01G418400.1
1.8e-24	88.6	4.9	3.2e-24	87.9	3.4	1.4	1	TraesCS6B01G282500.1
1.9e-24	88.6	4.9	3.2e-24	87.9	3.4	1.4	1	TraesCS6D01G223900.1
1.9e-24	88.6	4.9	3.2e-24	87.9	3.4	1.4	1	TraesCS6A01G242000.1
2e-24	88.5	2	3.6e-24	87.7	1.4	1.4	1	TraesCS3D01G238300.1
2e-24	88.5	7.2	3.5e-24	87.8	5	1.4	1	TraesCS2A01G392100.1
2e-24	88.5	7.2	3.5e-24	87.8	5	1.4	1	TraesCS2B01G410400.1
2e-24	88.5	2.6	3.5e-24	87.8	1.8	1.4	1	TraesCS1A01G301100.1
2.1e-24	88.5	7.2	3.5e-24	87.8	5	1.4	1	TraesCS2D01G390200.1
2.4e-24	88.3	0.3	3.8e-24	87.6	0.2	1.3	1	TraesCS1B01G440500.1
3.3e-24	87.8	0.6	6.8e-24	86.8	0.4	1.6	1	TraesCS5B01G224000.1
3.6e-24	87.7	0.5	6.9e-24	86.8	0.3	1.5	1	TraesCS3D01G029100.1
3.6e-24	87.7	1.9	9.5e-24	86.4	1.3	1.8	1	TraesCS5D01G451000.1
3.7e-24	87.7	0.3	6e-24	87	0.2	1.4	1	TraesCS1D01G418000.1
3.8e-24	87.6	0.6	6.8e-24	86.8	0.4	1.4	1	TraesCS5B01G224100.1
3.8e-24	87.6	1.4	7e-24	86.8	1	1.4	1	TraesCS3B01G595800.2
3.9e-24	87.6	1.4	7e-24	86.8	1	1.4	1	TraesCS3A01G527300.1
4e-24	87.6	1.4	6.9e-24	86.8	1	1.4	1	TraesCS3D01G532800.1
4e-24	87.6	0.6	6.8e-24	86.8	0.4	1.4	1	TraesCS5A01G225600.1
4e-24	87.6	0.6	6.8e-24	86.8	0.4	1.4	1	TraesCS5D01G232900.2
4.2e-24	87.5	1.4	4.2e-24	87.5	0.9	1.8	1	TraesCS1A01G421800.1
4.2e-24	87.5	1.4	7.8e-24	86.6	1	1.5	1	TraesCS3B01G595800.1
5.5e-24	87.1	5.9	9e-24	86.4	4.1	1.4	1	TraesCS3D01G118100.1
5.6e-24	87.1	5.9	9e-24	86.4	4.1	1.3	1	TraesCS3A01G116200.1
6e-24	87	1.8	1.1e-23	86.2	1.3	1.4	1	TraesCS5D01G232700.1
7.1e-24	86.8	1.8	1.1e-23	86.2	1.3	1.3	1	TraesCS5A01G225500.1
7.5e-24	86.7	3	1.5e-23	85.8	2.1	1.5	1	TraesCS7A01G508800.1
7.7e-24	86.6	2.6	1.4e-23	85.8	1.8	1.5	1	TraesCS4A01G193600.1
7.7e-24	86.6	2.6	1.4e-23	85.8	1.8	1.5	1	TraesCS4D01G119700.1
7.8e-24	86.6	2.6	1.4e-23	85.8	1.8	1.5	1	TraesCS4B01G121500.1
9.6e-24	86.3	1.1	2e-23	85.3	0.8	1.6	1	TraesCS5D01G232800.1
9.7e-24	86.3	7.4	1.5e-23	85.7	5.1	1.3	1	TraesCS1B01G243100.1
1e-23	86.3	4.3	1.6e-23	85.7	3	1.3	1	TraesCS1A01G358400.1
1e-23	86.2	4.5	1.6e-23	85.6	3.1	1.3	1	TraesCS1A01G358100.1
1.1e-23	86.2	4.5	1.6e-23	85.6	3.1	1.3	1	TraesCS1D01G362900.1
1.1e-23	86.1	4.5	1.7e-23	85.6	3.1	1.3	1	TraesCS1D01G363300.1
1.1e-23	86.1	4.8	1.7e-23	85.6	3.3	1.3	1	TraesCS1B01G374900.1
1.2e-23	86.1	4.8	1.7e-23	85.5	3.3	1.3	1	TraesCS1B01G374700.1
1.2e-23	86.1	2.7	1.2e-23	86.1	1.9	1.7	1	TraesCS7D01G497400.2
1.3e-23	85.9	3	2.2e-23	85.2	2.1	1.4	1	TraesCS3A01G209800.1
1.3e-23	85.9	5.5	3e-23	84.8	3.8	1.6	1	TraesCS3A01G343000.1
1.3e-23	85.9	1.9	3.1e-23	84.7	1.3	1.6	1	TraesCS7D01G497300.2
1.3e-23	85.9	11.6	3.1e-23	84.7	8	1.7	1	TraesCS5B01G145500.1
1.4e-23	85.9	9.9	2.2e-23	85.2	6.9	1.3	1	TraesCS4D01G178400.1
1.4e-23	85.8	9.9	2.2e-23	85.2	6.9	1.3	1	TraesCS4B01G176700.1
1.4e-23	85.8	9.9	2.2e-23	85.2	6.9	1.3	1	TraesCS4A01G128100.1
1.4e-23	85.8	3	2.4e-23	85.1	2.1	1.4	1	TraesCS3D01G212700.1
1.5e-23	85.7	5.5	2.9e-23	84.8	3.8	1.5	1	TraesCS3D01G337000.1
1.5e-23	85.7	5.5	2.9e-23	84.8	3.8	1.5	1	TraesCS3B01G375200.1
1.7e-23	85.5	1.9	3.8e-23	84.4	1.3	1.6	1	TraesCS7D01G497300.1
1.8e-23	85.5	2.7	1.8e-23	85.5	1.9	1.7	1	TraesCS7D01G497400.1
1.8e-23	85.5	1.6	4.1e-23	84.3	1.1	1.6	1	TraesCS7B01G418600.1
1.8e-23	85.4	11.4	3.8e-23	84.4	7.9	1.6	1	TraesCS5D01G145600.1
1.9e-23	85.4	2.8	3.1e-23	84.7	1.9	1.4	1	TraesCS1A01G121500.1
1.9e-23	85.4	0.3	3.3e-23	84.6	0.2	1.4	1	TraesCS3B01G375800.1
1.9e-23	85.4	0.2	3.7e-23	84.5	0.1	1.5	1	TraesCS3B01G375700.1
2.3e-23	85.1	0.2	4e-23	84.3	0.2	1.4	1	TraesCS3A01G343700.1
2.7e-23	84.9	0.3	5.1e-23	84	0.2	1.5	1	TraesCS3D01G337600.1
3.1e-23	84.7	2.9	6.2e-23	83.7	2	1.5	1	TraesCS7D01G497800.1
3.5e-23	84.5	2	5.2e-23	84	1.4	1.3	1	TraesCS1D01G300500.1
3.6e-23	84.5	2.6	8.5e-23	83.3	1.8	1.6	1	TraesCS7B01G418400.1
3.8e-23	84.4	0.2	7e-23	83.6	0.1	1.5	1	TraesCS3A01G343900.1
3.9e-23	84.4	2.7	6.5e-23	83.7	1.9	1.4	1	TraesCS1D01G122400.1
3.9e-23	84.4	11.2	3.9e-23	84.4	7.7	1.9	1	TraesCS5A01G146700.1
4.2e-23	84.3	0.1	7.5e-23	83.5	0.1	1.4	1	TraesCS3D01G337500.1
4.3e-23	84.3	2.9	9.6e-23	83.1	2	1.6	1	TraesCS7A01G508700.1
4.5e-23	84.2	2.9	9.5e-23	83.2	2	1.6	1	TraesCS7B01G419400.1
4.6e-23	84.2	5.2	6.9e-23	83.6	3.6	1.3	1	TraesCS3B01G277300.2
4.7e-23	84.1	5.2	7e-23	83.6	3.6	1.3	1	TraesCS3B01G277300.1
4.7e-23	84.1	0.3	4.7e-23	84.1	0.2	2.2	1	TraesCS4A01G246000.3
5.1e-23	84	2.8	8.6e-23	83.3	1.9	1.4	1	TraesCS3B01G240200.1
6.3e-23	83.7	5.2	9.2e-23	83.2	3.6	1.3	1	TraesCS3A01G248700.1
6.9e-23	83.6	3.3	1.1e-22	83	2.3	1.3	1	TraesCS1A01G300900.1
7.7e-23	83.4	1.7	1.3e-22	82.7	1.2	1.4	1	TraesCS3D01G337100.1
1.1e-22	83	2.9	1.1e-22	83	2	2	1	TraesCS7A01G509000.1
1.7e-22	82.3	5.2	2.7e-22	81.7	3.6	1.3	1	TraesCS3B01G135300.1
1.9e-22	82.2	1.9	3.2e-22	81.5	1.3	1.4	1	TraesCS3B01G375300.1
1.9e-22	82.2	1.9	3.2e-22	81.5	1.3	1.4	1	TraesCS3A01G343100.1
2e-22	82.1	3	2e-22	82.1	2.1	1.8	1	TraesCS7D01G497700.1
2.1e-22	82	2.5	2.1e-22	82	1.7	1.7	1	TraesCS7B01G418500.1
2.2e-22	82	2.5	2.2e-22	82	1.7	1.7	1	TraesCS7B01G418500.2
2.3e-22	82	6.3	3.4e-22	81.4	4.4	1.3	1	TraesCS3D01G248500.2
2.3e-22	81.9	6.3	3.4e-22	81.4	4.4	1.3	1	TraesCS3D01G248500.1
2.5e-22	81.8	8.6	4.5e-22	81	6	1.4	1	TraesCS5B01G145400.1
2.7e-22	81.7	8.6	4.7e-22	80.9	6	1.4	1	TraesCS5A01G146600.1
2.9e-22	81.6	8.8	5.1e-22	80.8	6.1	1.4	1	TraesCS5D01G145700.1
3.5e-22	81.3	11	5.2e-22	80.8	7.6	1.3	1	TraesCS4B01G170100.1
4e-22	81.1	0.6	7e-22	80.4	0.4	1.4	1	TraesCS2A01G043600.1
5.1e-22	80.8	0.8	9.4e-22	80	0.5	1.5	1	TraesCS2D01G042700.1
5.6e-22	80.7	0.9	1.4e-21	79.4	0.3	1.8	1	TraesCS1B01G310900.1
6.5e-22	80.5	0.9	1e-21	79.8	0.6	1.3	1	TraesCS3D01G113200.1
6.9e-22	80.4	0.8	1.3e-21	79.5	0.2	1.7	1	TraesCS1D01G300400.1
7.6e-22	80.3	2.1	1.2e-21	79.6	1.5	1.3	1	TraesCS3A01G111200.1
7.8e-22	80.2	1.5	1.1e-21	79.7	0.5	1.7	1	TraesCS1D01G300600.1
1.1e-21	79.7	5	1.1e-21	79.7	3.5	1.8	1	TraesCS5B01G145300.1
1.1e-21	79.7	5	1.1e-21	79.7	3.5	1.7	1	TraesCS5A01G146500.1
1.3e-21	79.6	7.1	2.2e-20	75.6	6.6	1.8	1	TraesCS2A01G497400.1
1.4e-21	79.4	1.4	2.3e-21	78.7	1	1.4	1	TraesCS3B01G129900.1
1.4e-21	79.4	0.6	2.6e-21	78.5	0.4	1.4	1	TraesCS7A01G343000.1
1.6e-21	79.3	0.6	2.9e-21	78.4	0.4	1.5	1	TraesCS7A01G343000.2
1.6e-21	79.2	0.6	2.9e-21	78.4	0.4	1.4	1	TraesCS7B01G240000.1
1.6e-21	79.2	0.6	2.9e-21	78.4	0.4	1.4	1	TraesCS7D01G336400.1
1.8e-21	79.1	2.8	3.1e-21	78.3	1.9	1.4	1	TraesCS1D01G429800.1
2.2e-21	78.8	7.8	3.4e-21	78.2	5.4	1.3	1	TraesCS7B01G249700.1
2.2e-21	78.8	0.5	4.4e-21	77.8	0.3	1.5	1	TraesCS2A01G043700.1
2.3e-21	78.7	6.8	3.8e-21	78	4.7	1.3	1	TraesCS2D01G497600.1
2.4e-21	78.6	0.2	4.8e-21	77.7	0.2	1.5	1	TraesCS1A01G301000.1
2.4e-21	78.6	2.2	5.5e-21	77.5	1.6	1.6	1	TraesCS5A01G443600.1
3.1e-21	78.3	10.3	4.6e-21	77.8	7.1	1.3	1	TraesCS4D01G172200.1
3.2e-21	78.2	7.5	4.9e-21	77.7	5.2	1.3	1	TraesCS2D01G104600.1
3.2e-21	78.2	7.5	5.1e-21	77.6	5.2	1.3	1	TraesCS2D01G104700.1
3.2e-21	78.2	0.6	5.7e-21	77.5	0.4	1.4	1	TraesCS1B01G455000.1
3.5e-21	78.1	5.7	3.5e-21	78.1	4	1.7	1	TraesCS5D01G145800.1
3.8e-21	78	7.5	6.1e-21	77.4	5.2	1.3	1	TraesCS2A01G104900.1
4.8e-21	77.7	7.2	7.8e-21	77	5	1.3	1	TraesCS2B01G121900.1
5e-21	77.7	0.7	1.1e-20	76.6	0.5	1.6	1	TraesCS1D01G431600.1
5.1e-21	77.6	0.5	8.8e-21	76.9	0.3	1.4	1	TraesCS2A01G043800.1
5.1e-21	77.6	6.4	9.1e-21	76.8	4.4	1.4	1	TraesCS7A01G338500.1
5.3e-21	77.6	1.2	8.2e-21	77	0.8	1.3	1	TraesCS1D01G300300.1
5.5e-21	77.5	5.5	8.7e-21	76.9	3.8	1.3	1	TraesCS3A01G343500.1
5.8e-21	77.4	1.2	9.7e-21	76.7	0.8	1.4	1	TraesCS2B01G056300.1
6.5e-21	77.3	8.5	1e-20	76.7	5.9	1.3	1	TraesCS2D01G497700.1
6.7e-21	77.2	0.1	1.1e-20	76.5	0.1	1.4	1	TraesCS3B01G255400.1
6.7e-21	77.2	0.1	1.1e-20	76.5	0.1	1.4	1	TraesCS3A01G229300.1
6.8e-21	77.2	0.1	1.1e-20	76.5	0.1	1.4	1	TraesCS3D01G227400.1
8e-21	77	7.3	1.3e-20	76.3	5.1	1.4	1	TraesCS7D01G345700.1
8.5e-21	76.9	0.3	1.7e-20	75.9	0.2	1.5	1	TraesCS5A01G495800.1
1.1e-20	76.5	1.1	2.1e-20	75.6	0.7	1.5	1	TraesCS2B01G056400.1
2.1e-20	75.7	7.1	3.3e-20	75	4.9	1.3	1	TraesCS2D01G104500.1
2.2e-20	75.6	7	3.3e-20	75	4.8	1.3	1	TraesCS2B01G121800.1
2.2e-20	75.6	6.6	3.2e-20	75.1	4.6	1.2	1	TraesCS2A01G104800.1
2.2e-20	75.6	2.4	4e-20	74.8	1.7	1.5	1	TraesCS3A01G167200.2
2.2e-20	75.6	2.4	4e-20	74.7	1.7	1.5	1	TraesCS3B01G199000.3
2.2e-20	75.6	2.4	4e-20	74.8	1.7	1.4	1	TraesCS3D01G173300.1
2.5e-20	75.4	12.5	4.4e-20	74.6	8.7	1.4	1	TraesCS2A01G052100.1
2.7e-20	75.3	2.4	5.3e-14	55.1	0.6	2.4	2	TraesCS5D01G232900.1
3.4e-20	75	13.2	6e-20	74.2	9.2	1.4	1	TraesCS2D01G051000.1
4.5e-20	74.6	7.8	7.2e-20	73.9	5.4	1.3	1	TraesCS2A01G489500.1
4.7e-20	74.5	1.4	8.5e-20	73.7	0.9	1.4	1	TraesCS1D01G300900.1
6e-20	74.2	1.1	6e-20	74.2	0.8	1.8	1	TraesCS1B01G311000.1
6e-20	74.2	1.1	6e-20	74.2	0.8	1.8	1	TraesCS1A01G301200.1
7.2e-20	73.9	11.3	1.2e-19	73.2	7.8	1.4	1	TraesCS3D01G337400.1
7.5e-20	73.9	7.8	1.2e-19	73.2	5.4	1.3	1	TraesCS2D01G489700.1
1.1e-19	73.4	10.2	1.8e-19	72.7	7.1	1.4	1	TraesCS3B01G375600.1
1.1e-19	73.4	0.1	2e-19	72.5	0	1.5	1	TraesCS4D01G320200.1
1.2e-19	73.2	8.1	1.9e-19	72.6	5.6	1.3	1	TraesCS2B01G517400.1
1.3e-19	73.1	13	2.3e-19	72.3	9	1.4	1	TraesCS2A01G019300.1
1.4e-19	73	3.4	2.3e-19	72.3	2.4	1.3	1	TraesCS4D01G014100.1
1.6e-19	72.9	9.4	2.7e-19	72.1	6.5	1.4	1	TraesCS3A01G343600.1
1.6e-19	72.8	3.4	2.2e-19	72.4	2.4	1.2	1	TraesCS4D01G014100.2
3.3e-18	68.6	0.1	6.4e-18	67.7	0.1	1.5	1	TraesCS4D01G320000.1
6.8e-15	58	12.8	8.7e-14	54.4	8.9	2.2	1	TraesCS3D01G337300.1
1.4e-12	50.6	4.9	3.5e-12	49.3	3.4	1.7	1	TraesCS4B01G069500.1
2.6e-11	46.5	2.2	2e-10	43.7	1.5	2.1	1	TraesCS1A01G410600.1
8.1e-09	38.5	0.4	1.9e-08	37.3	0.3	1.6	1	TraesCS1A01G421900.1
4.4e-08	36.2	0.7	9.6e-08	35.1	0.5	1.6	1	TraesCS1B01G453300.3
