# Supplementary material for: Genome-Wide Identification of Wheat WRKY Gene Family Reveals That TaWRKY75-A Is Referred to Drought and Salt Resistances
Source: Front Plant Sci. 2021 Jun 4;12:663118. doi: 10.3389/fpls.2021.663118 (PMC8212938; doi:10.3389/fpls.2021.663118)
Supplement: Supplementary Table 3 — Information of all TaWRKY genes that were isolated in this study. [file Table_3.XLSX]

## Sheet: Sheet1
Table S3 Information of all TaWRKY genes that isolated in this study
Name		Location	Sequence
TaWRKY1-A		1A:53187366-53189477	TraesCS1A01G070400.1
TaWRKY2-A		1A:135182594-135183536	TraesCS1A01G121500.1
TaWRKY3-A		1A:355342906-355344424	TraesCS1A01G197400.1
TaWRKY5-A		1A:493500587-493503260	TraesCS1A01G298600.1
TaWRKY8-A		1A:495455199-495456613	TraesCS1A01G300900.1
TaWRKY9-A		1A:495487158-495490123	TraesCS1A01G301000.1
TaWRKY10-A		1A:495578918-495579952	TraesCS1A01G301100.1
TaWRKY11-A		1A:495592211-495594938	TraesCS1A01G301200.1
TaWRKY12-A		1A:533740875-533742489	TraesCS1A01G348600.1
TaWRKY13-A		1A:540191238-540191900	TraesCS1A01G358100.1
TaWRKY14-A		1A:540286449-540287437	TraesCS1A01G358400.1
TaWRKY15-A		1A:565292128-565294766	TraesCS1A01G401800.1
TaWRKY17-A		1A:571724747-571725508	TraesCS1A01G410500.1
TaWRKY19-A		1A:571743791-571744492	TraesCS1A01G410600.1
TaWRKY20-A		1A:571787041-571787784	TraesCS1A01G410700.1
TaWRKY21-A		1A:577766724-577776378	TraesCS1A01G421800.1
TaWRKY22-A		1A:577820458-577821778	TraesCS1A01G421900.1
TaWRKY1-B		1B:87731393-87733651	TraesCS1B01G088900.1
TaWRKY3-B		1B:385296093-385297216	TraesCS1B01G212000.1
TaWRKY4-B		1B:431444388-431449019	TraesCS1B01G243100.1
TaWRKY5-B		1B:530778387-530781182	TraesCS1B01G308200.1
TaWRKY9-B		1B:533952538-533956554	TraesCS1B01G310900.1
TaWRKY11-B		1B:534171197-534173981	TraesCS1B01G311000.1
TaWRKY12-B		1B:591510447-591512927	TraesCS1B01G363200.1
TaWRKY13-B		1B:605432835-605433506	TraesCS1B01G374700.1
TaWRKY14-B		1B:605583419-605584554	TraesCS1B01G374900.1
TaWRKY16-B		1B:658908133-658910735	TraesCS1B01G434300.1
TaWRKY17-B		1B:661929605-661931009	TraesCS1B01G440300.1
TaWRKY18-B		1B:662005087-662006735	TraesCS1B01G440500.1
TaWRKY19-B		1B:662016397-662017113	TraesCS1B01G440600.1
TaWRKY20-B		1B:662020215-662021133	TraesCS1B01G440700.1
TaWRKY21-B		1B:669709450-669713975	TraesCS1B01G453200.1
TaWRKY22-B		1B:669728850-669731151	TraesCS1B01G453300.1
TaWRKY24-B		1B:670202262-670203245	TraesCS1B01G455000.1
TaWRKY1-D		1D:53379818-53381862	TraesCS1D01G072900.1
TaWRKY2-D		1D:122899130-122899714	TraesCS1D01G122400.1
TaWRKY3-D		1D:283617134-283618261	TraesCS1D01G200900.1
TaWRKY5-D		1D:391860638-391863338	TraesCS1D01G292700.1
TaWRKY6-D		1D:398466858-398467871	TraesCS1D01G300300.1
TaWRKY7-D		1D:398476355-398484680	TraesCS1D01G300400.1
TaWRKY8-D		1D:398550267-398551284	TraesCS1D01G300500.1
TaWRKY9-D		1D:398557888-398560908	TraesCS1D01G300600.1
TaWRKY10-D		1D:398852072-398853105	TraesCS1D01G300700.1
TaWRKY11-D		1D:398871498-398874022	TraesCS1D01G300900.1
TaWRKY12-D		1D:436710481-436713225	TraesCS1D01G351600.1
TaWRKY13-D		1D:444892030-444893106	TraesCS1D01G362900.1
TaWRKY14-D		1D:445039660-445040634	TraesCS1D01G363300.1
TaWRKY16-D		1D:473855774-473858590	TraesCS1D01G412500.1
TaWRKY17-D		1D:475863713-475865535	TraesCS1D01G418000.1
TaWRKY18-D		1D:475913217-475913984	TraesCS1D01G418400.1
TaWRKY19-D		1D:475918713-475919441	TraesCS1D01G418500.1
TaWRKY20-D		1D:475923157-475923900	TraesCS1D01G418600.1
TaWRKY21-D		1D:481334748-481337973	TraesCS1D01G429800.1
TaWRKY22-D		1D:481340965-481344044	TraesCS1D01G429900.1
TaWRKY23-D		1D:481365265-481368587	TraesCS1D01G430000.1
TaWRKY24-D		1D:481602789-481603765	TraesCS1D01G431600.1
TaWRKY25-A		2A:4161142-4165096	TraesCS2A01G011000.1
TaWRKY26-A		2A:8807209-8809005	TraesCS2A01G019300.1
TaWRKY27-A		2A:17440599-17441707	TraesCS2A01G043600.1
TaWRKY28-A		2A:17446997-17447912	TraesCS2A01G043700.1
TaWRKY29-A		2A:17481255-17482253	TraesCS2A01G043800.1
TaWRKY30-A		2A:20592524-20594271	TraesCS2A01G052100.1
TaWRKY31-A		2A:57864131-57866329	TraesCS2A01G104800.1
TaWRKY32-A		2A:57889089-57890808	TraesCS2A01G104900.1
TaWRKY34-A		2A:113829471-113830463	TraesCS2A01G161500.1
TaWRKY35-A		2A:142308162-142316667	TraesCS2A01G182700.1
TaWRKY36-A		2A:156367774-156375206	TraesCS2A01G189700.1
TaWRKY37-A		2A:413072713-413075396	TraesCS2A01G261900.1
TaWRKY38-A		2A:438299520-438300670	TraesCS2A01G270200.1
TaWRKY39-A		2A:562980099-562985609	TraesCS2A01G330500.1
TaWRKY40-A		2A:642224166-642228116	TraesCS2A01G392100.1
TaWRKY41-A		2A:686214285-686215385	TraesCS2A01G433000.1
TaWRKY42-A		2A:693894388-693898436	TraesCS2A01G443800.1
TaWRKY43-A		2A:723358877-723360045	TraesCS2A01G489500.1
TaWRKY44-A		2A:728229247-728231958	TraesCS2A01G497400.1
TaWRKY25-B		2B:5684865-5689380	TraesCS2B01G010500.1
TaWRKY29-B		2B:27529414-27530337	TraesCS2B01G056300.1
TaWRKY28-B		2B:27536392-27537479	TraesCS2B01G056400.1
TaWRKY31-B		2B:89326445-89328467	TraesCS2B01G121800.1
TaWRKY32-B		2B:89431206-89433271	TraesCS2B01G121900.1
TaWRKY34-B		2B:162872742-162873746	TraesCS2B01G187500.1
TaWRKY35-B		2B:190968689-190971867	TraesCS2B01G209200.1
TaWRKY36-B		2B:206109893-206117059	TraesCS2B01G217400.1
TaWRKY37-B		2B:386592132-386594990	TraesCS2B01G280300.1
TaWRKY38-B		2B:399707198-399708430	TraesCS2B01G289000.1
TaWRKY39-B		2B:500589979-500595188	TraesCS2B01G351600.1
TaWRKY40-B		2B:583787973-583791861	TraesCS2B01G410400.1
TaWRKY41-B		2B:648652754-648653804	TraesCS2B01G454300.1
TaWRKY42-B		2B:659532569-659536596	TraesCS2B01G465000.1
TaWRKY43-B		2B:712318276-712319750	TraesCS2B01G517400.1
TaWRKY25-D		2D:5668911-5674070	TraesCS2D01G011700.1
TaWRKY29-D		2D:15372319-15373438	TraesCS2D01G042700.1
TaWRKY30-D		2D:19239270-19241048	TraesCS2D01G051000.1
TaWRKY31-D		2D:56253828-56256219	TraesCS2D01G104500.1
TaWRKY32-D		2D:56297858-56300002	TraesCS2D01G104600.1
TaWRKY33-D		2D:56445770-56447674	TraesCS2D01G104700.1
TaWRKY34-D		2D:112549738-112550733	TraesCS2D01G168600.1
TaWRKY35-D		2D:134464067-134474152	TraesCS2D01G190500.1
TaWRKY36-D		2D:145885591-145892747	TraesCS2D01G198100.1
TaWRKY37-D		2D:318506543-318509174	TraesCS2D01G262100.1
TaWRKY38-D		2D:331178452-331179703	TraesCS2D01G269200.1
TaWRKY39-D		2D:425215539-425220579	TraesCS2D01G332300.1
TaWRKY40-D		2D:497922376-497926294	TraesCS2D01G390200.1
TaWRKY41-D		2D:543429053-543430122	TraesCS2D01G431000.1
TaWRKY42-D		2D:553729233-553733187	TraesCS2D01G443000.1
TaWRKY43-D		2D:588676412-588677585	TraesCS2D01G489700.1
TaWRKY44-D		2D:593370588-593373299	TraesCS2D01G497600.1
TaWRKY45-D		2D:593408176-593410170	TraesCS2D01G497700.1
TaWRKY47-A		3A:78710239-78710916	TraesCS3A01G111200.1
TaWRKY49-A		3A:83977077-83982873	TraesCS3A01G116200.1
TaWRKY50-A		3A:172963538-172966149	TraesCS3A01G167200.1
TaWRKY51-A		3A:374446026-374446912	TraesCS3A01G209800.1
TaWRKY52-A		3A:427332667-427334702	TraesCS3A01G228600.1
TaWRKY53-A		3A:429321233-429323147	TraesCS3A01G229300.1
TaWRKY55-A		3A:455802949-455805229	TraesCS3A01G242500.1
TaWRKY56-A		3A:466644554-466646866	TraesCS3A01G248700.1
TaWRKY57-A		3A:509533669-509536776	TraesCS3A01G280400.1
TaWRKY58-A		3A:510663771-510664848	TraesCS3A01G281900.1
TaWRKY59-A		3A:518642161-518643265	TraesCS3A01G289700.1
TaWRKY60-A		3A:589909015-589912681	TraesCS3A01G343000.1
TaWRKY61-A		3A:590230585-590235511	TraesCS3A01G343100.1
TaWRKY62-A		3A:592215609-592217530	TraesCS3A01G343500.1
TaWRKY63-A		3A:592489291-592492022	TraesCS3A01G343600.1
TaWRKY64-A		3A:593176757-593177726	TraesCS3A01G343700.1
TaWRKY65-A		3A:593339932-593340959	TraesCS3A01G343900.1
TaWRKY66-A		3A:596513862-596515980	TraesCS3A01G347500.1
TaWRKY67-A		3A:608479958-608483163	TraesCS3A01G360900.1
TaWRKY68-A		3A:741753955-741756906	TraesCS3A01G527300.1
TaWRKY47-B		3B:111942804-111943472	TraesCS3B01G129900.1
TaWRKY48-B		3B:112262794-112264782	TraesCS3B01G130000.1
TaWRKY49-B		3B:117720919-117726191	TraesCS3B01G135300.1
TaWRKY50-B		3B:226787232-226790114	TraesCS3B01G199000.1
TaWRKY51-B		3B:379172224-379173148	TraesCS3B01G240200.1
TaWRKY53-B		3B:411844098-411845906	TraesCS3B01G255400.1
TaWRKY52-B		3B:413417660-413419677	TraesCS3B01G256000.1
TaWRKY55-B		3B:435958756-435960913	TraesCS3B01G270500.1
TaWRKY56-B		3B:447262313-447264586	TraesCS3B01G277300.1
TaWRKY58-B		3B:507286480-507287558	TraesCS3B01G315600.1
TaWRKY59-B		3B:525241921-525243012	TraesCS3B01G324400.1
TaWRKY60-B		3B:588859484-588863721	TraesCS3B01G375200.1
TaWRKY61-B		3B:589543081-589549987	TraesCS3B01G375300.1
TaWRKY63-B		3B:590499235-590501183	TraesCS3B01G375600.1
TaWRKY64-B		3B:590623613-590624603	TraesCS3B01G375700.1
TaWRKY65-B		3B:591364945-591366264	TraesCS3B01G375800.1
TaWRKY66-B		3B:597087924-597090275	TraesCS3B01G379200.1
TaWRKY67-B		3B:618687705-618692576	TraesCS3B01G393300.1
TaWRKY68-B		3B:818847773-818849911	TraesCS3B01G595800.1
TaWRKY46-D		3D:10516448-10520080	TraesCS3D01G029100.1
TaWRKY47-D		3D:67351033-67351704	TraesCS3D01G113200.1
TaWRKY48-D		3D:67458819-67460754	TraesCS3D01G113300.1
TaWRKY49-D		3D:71758853-71764341	TraesCS3D01G118100.1
TaWRKY50-D		3D:154179658-154181966	TraesCS3D01G173300.1
TaWRKY51-D		3D:286189559-286190475	TraesCS3D01G212700.1
TaWRKY52-D		3D:308057279-308059307	TraesCS3D01G226300.1
TaWRKY53-D		3D:309653318-309655158	TraesCS3D01G227400.1
TaWRKY54-D		3D:329602837-329603881	TraesCS3D01G238300.1
TaWRKY55-D		3D:337973644-337976012	TraesCS3D01G242500.1
TaWRKY56-D		3D:347454839-347457154	TraesCS3D01G248500.1
TaWRKY57-D		3D:388437861-388442522	TraesCS3D01G280200.1
TaWRKY58-D		3D:390041717-390042797	TraesCS3D01G281900.1
TaWRKY59-D		3D:399379935-399381022	TraesCS3D01G289500.1
TaWRKY60-D		3D:448630683-448634560	TraesCS3D01G337000.1
TaWRKY61-D		3D:448864412-448869250	TraesCS3D01G337100.1
TaWRKY62-D		3D:449282298-449285382	TraesCS3D01G337300.1
TaWRKY63-D		3D:449342493-449344424	TraesCS3D01G337400.1
TaWRKY64-D		3D:449540751-449541734	TraesCS3D01G337500.1
TaWRKY65-D		3D:449737362-449739095	TraesCS3D01G337600.1
TaWRKY66-D		3D:454508463-454510582	TraesCS3D01G341100.1
TaWRKY67-D		3D:465177973-465181841	TraesCS3D01G354700.1
TaWRKY68-D		3D:608667936-608669943	TraesCS3D01G532800.1
TaWRKY78-A		4A:165354816-165355858	TraesCS4A01G128100.1
TaWRKY76-A		4A:357677886-357694037	TraesCS4A01G162500.1
TaWRKY75-A		4A:475396081-475398440	TraesCS4A01G193600.1
TaWRKY74-A		4A:556537589-556539453	TraesCS4A01G246000.1
TaWRKY72-A		4A:609080072-609084634	TraesCS4A01G320800.1
TaWRKY71-A		4A:671523277-671527175	TraesCS4A01G396200.1
TaWRKY70-A		4A:671596939-671602531	TraesCS4A01G396300.1
TaWRKY69-A		4A:671639219-671643709	TraesCS4A01G396400.1
TaWRKY74-B		4B:63229781-63231673	TraesCS4B01G069500.1
TaWRKY75-B		4B:143313027-143315700	TraesCS4B01G121500.1
TaWRKY76-B		4B:352135929-352139047	TraesCS4B01G165900.1
TaWRKY77-B		4B:372252009-372253215	TraesCS4B01G170100.1
TaWRKY78-B		4B:386749985-386750980	TraesCS4B01G176700.1
TaWRKY73-D		4D:6521508-6522507	TraesCS4D01G014100.1
TaWRKY74-D		4D:43554146-43556024	TraesCS4D01G068200.1
TaWRKY75-D		4D:100809948-100812309	TraesCS4D01G119700.1
TaWRKY76-D		4D:177475070-177495714	TraesCS4D01G151700.1
TaWRKY77-D		4D:299447999-299449118	TraesCS4D01G172200.1
TaWRKY78-D		4D:309703217-309704239	TraesCS4D01G178400.1
TaWRKY79-D		4D:483453246-483456417	TraesCS4D01G320000.1
TaWRKY80-D		4D:483501924-483503022	TraesCS4D01G320200.1
TaWRKY81-A		5A:59596066-59599515	TraesCS5A01G059100.1
TaWRKY82-A		5A:60413461-60414467	TraesCS5A01G060200.1
TaWRKY83-A		5A:169295248-169300188	TraesCS5A01G104900.1
TaWRKY86-A		5A:323021383-323023478	TraesCS5A01G146500.1
TaWRKY85-A		5A:323351732-323353510	TraesCS5A01G146600.1
TaWRKY84-A		5A:323370658-323371804	TraesCS5A01G146700.1
TaWRKY87-A		5A:335674776-335677099	TraesCS5A01G156700.1
TaWRKY88-A		5A:385955280-385956893	TraesCS5A01G185600.1
TaWRKY89-A		5A:386162199-386164441	TraesCS5A01G185700.1
TaWRKY90-A		5A:441112019-441113149	TraesCS5A01G225500.1
TaWRKY92-A		5A:441193880-441195193	TraesCS5A01G225600.1
TaWRKY93-A		5A:473020789-473025314	TraesCS5A01G258100.1
TaWRKY94-A		5A:548604318-548611195	TraesCS5A01G344100.1
TaWRKY95-A		5A:571304409-571305511	TraesCS5A01G373100.1
TaWRKY96-A		5A:578447360-578449273	TraesCS5A01G381000.1
TaWRKY97-A		5A:590577546-590579922	TraesCS5A01G395100.1
TaWRKY98-A		5A:591442764-591446648	TraesCS5A01G396800.1
TaWRKY99-A		5A:623565471-623567193	TraesCS5A01G443600.1
TaWRKY101-A		5A:663493887-663495048	TraesCS5A01G495800.1
TaWRKY81-B		5B:74633584-74635962	TraesCS5B01G066400.1
TaWRKY82-B		5B:75810907-75811968	TraesCS5B01G067700.1
TaWRKY83-B		5B:147436008-147441356	TraesCS5B01G108500.1
TaWRKY86-B		5B:272438831-272441093	TraesCS5B01G145300.1
TaWRKY85-B		5B:272670073-272671163	TraesCS5B01G145400.1
TaWRKY84-B		5B:272677300-272678505	TraesCS5B01G145500.1
TaWRKY87-B		5B:285501091-285504923	TraesCS5B01G154900.1
TaWRKY88-B		5B:334593512-334594945	TraesCS5B01G183700.1
TaWRKY89-B		5B:334682766-334684311	TraesCS5B01G183800.1
TaWRKY91-B		5B:399226181-399227440	TraesCS5B01G224000.1
TaWRKY92-B		5B:399274433-399275737	TraesCS5B01G224100.1
TaWRKY93-B		5B:439723292-439727593	TraesCS5B01G257300.1
TaWRKY95-B		5B:552564076-552565067	TraesCS5B01G375100.1
TaWRKY96-B		5B:563332987-563334899	TraesCS5B01G384600.1
TaWRKY97-B		5B:577239440-577241656	TraesCS5B01G399900.1
TaWRKY98-B		5B:578539653-578548091	TraesCS5B01G401800.1
TaWRKY100-B		5B:705617100-705622037	TraesCS5B01G558100.1
TaWRKY81-D		5D:68693663-68696044	TraesCS5D01G070700.1
TaWRKY82-D		5D:70520637-70521729	TraesCS5D01G071800.1
TaWRKY83-D		5D:135658428-135663575	TraesCS5D01G116100.1
TaWRKY84-D		5D:232402502-232403646	TraesCS5D01G145600.1
TaWRKY85-D		5D:232417298-232418622	TraesCS5D01G145700.1
TaWRKY86-D		5D:232453702-232455752	TraesCS5D01G145800.1
TaWRKY87-D		5D:253180528-253182730	TraesCS5D01G162100.1
TaWRKY88-D		5D:293095408-293097038	TraesCS5D01G190700.1
TaWRKY89-D		5D:293163178-293165137	TraesCS5D01G190800.1
TaWRKY90-D		5D:339968158-339969284	TraesCS5D01G232700.1
TaWRKY91-D		5D:340066072-340067372	TraesCS5D01G232800.1
TaWRKY92-D		5D:340096862-340100354	TraesCS5D01G232900.1
TaWRKY93-D		5D:370468393-370471325	TraesCS5D01G266300.1
TaWRKY94-D		5D:434540247-434546600	TraesCS5D01G349800.1
TaWRKY95-D		5D:452364472-452365374	TraesCS5D01G382600.1
TaWRKY96-D		5D:459208386-459210288	TraesCS5D01G390800.1
TaWRKY97-D		5D:469509465-469511981	TraesCS5D01G404400.1
TaWRKY98-D		5D:472236772-472244049	TraesCS5D01G406500.1
TaWRKY99-D		5D:499410422-499412229	TraesCS5D01G451000.1
TaWRKY100-D		5D:563398668-563403143	TraesCS5D01G564500.1
TaWRKY102-A		6A:49149239-49151859	TraesCS6A01G080500.1
TaWRKY103-A		6A:126345205-126346723	TraesCS6A01G146900.1
TaWRKY104-A		6A:453824663-453827919	TraesCS6A01G242000.1
TaWRKY105-A		6A:493340044-493343923	TraesCS6A01G267500.1
TaWRKY106-A		6A:560032254-560034458	TraesCS6A01G326500.1
TaWRKY102-B		6B:88653306-88656286	TraesCS6B01G108000.1
TaWRKY103-B		6B:190123120-190124294	TraesCS6B01G175100.1
TaWRKY104-B		6B:508939484-508942035	TraesCS6B01G282500.1
TaWRKY105-B		6B:529476750-529480691	TraesCS6B01G294900.1
TaWRKY106-B		6B:625778790-625781018	TraesCS6B01G357600.1
TaWRKY102-D		6D:37903034-37905705	TraesCS6D01G074200.1
TaWRKY103-D		6D:104453755-104455299	TraesCS6D01G136200.1
TaWRKY104-D		6D:315957238-315959728	TraesCS6D01G223900.1
TaWRKY105-D		6D:350511897-350515443	TraesCS6D01G247200.1
TaWRKY106-D		6D:415026704-415029473	TraesCS6D01G306300.1
TaWRKY107-A		7A:59228692-59233156	TraesCS7A01G096300.1
TaWRKY111-A		7A:59349117-59353661	TraesCS7A01G096500.1
TaWRKY112-A		7A:74158259-74160811	TraesCS7A01G116000.1
TaWRKY113-A		7A:216350138-216352870	TraesCS7A01G240800.1
TaWRKY114-A		7A:380885150-380893869	TraesCS7A01G294800.1
TaWRKY116-A		7A:495538557-495539966	TraesCS7A01G338500.1
TaWRKY115-A		7A:503051725-503052894	TraesCS7A01G343000.1
TaWRKY118-A		7A:696552673-696553762	TraesCS7A01G508700.1
TaWRKY120-A		7A:696622368-696623467	TraesCS7A01G508800.1
TaWRKY117-A		7A:696722297-696723462	TraesCS7A01G509000.1
TaWRKY112-B		7B:8865042-8868495	TraesCS7B01G012600.1
TaWRKY113-B		7B:168321493-168323935	TraesCS7B01G136400.1
TaWRKY114-B		7B:302414374-302423464	TraesCS7B01G185400.1
TaWRKY115-B		7B:446664866-446666028	TraesCS7B01G240000.1
TaWRKY116-B		7B:461206210-461207371	TraesCS7B01G249700.1
TaWRKY119-B		7B:686850061-686851169	TraesCS7B01G418400.1
TaWRKY120-B		7B:686887092-686888545	TraesCS7B01G418500.1
TaWRKY121-B		7B:686965352-686966443	TraesCS7B01G418600.1
TaWRKY122-B		7B:688163090-688164174	TraesCS7B01G419400.1
TaWRKY108-D		7D:55250102-55253934	TraesCS7D01G092300.1
TaWRKY109-D		7D:55266872-55270930	TraesCS7D01G092400.1
TaWRKY110-D		7D:55374585-55379119	TraesCS7D01G092500.1
TaWRKY111-D		7D:55387428-55392016	TraesCS7D01G092600.1
TaWRKY112-D		7D:66695749-66698927	TraesCS7D01G110600.1
TaWRKY113-D		7D:204252713-204255510	TraesCS7D01G239800.1
TaWRKY114-D		7D:311626706-311635910	TraesCS7D01G287200.1
TaWRKY115-D		7D:428951801-428953444	TraesCS7D01G336400.1
TaWRKY116-D		7D:444352171-444353412	TraesCS7D01G345700.1
TaWRKY117-D		7D:603847727-603849099	TraesCS7D01G497300.1
TaWRKY120-D		7D:603982571-603983665	TraesCS7D01G497400.1
TaWRKY123-D		7D:604475181-604476481	TraesCS7D01G497700.1
TaWRKY124-D		7D:604530990-604532344	TraesCS7D01G497800.1
