# Supplementary material for: Genome-Wide Identification of Wheat WRKY Gene Family Reveals That TaWRKY75-A Is Referred to Drought and Salt Resistances
Source: Front Plant Sci. 2021 Jun 4;12:663118. doi: 10.3389/fpls.2021.663118 (PMC8212938; doi:10.3389/fpls.2021.663118)
Supplement: Supplementary Table 4 — The expression profiles of TaWRKY genes under different stresses based on the expression data from the database. [file Table_4.XLSX]

## Sheet: Sheet1
Table S4 The expression profiles of TaWRKY genes under different stresses based on the expression data from database
NAME	TaWRKYs	Mock	1h drought	6h drought	Mock	1h heat	6h heat	Mock	1h D&H	6h D&H	Mock	2h PEG	12h PEG	Mock	2weeks' cold
TaWRKY1-A	TraesCS1A01G070400.1	7.86799e-10	6.821e-10	5.62017e-10	7.86799e-10	1.02645e-08	3.63139e-09	7.86799e-10	6.01833e-09	8.49846e-10	5.42444	7.97039	6.56774	6.96929	3.7334
TaWRKY2-A	TraesCS1A01G121500.1	0	0	0	0	0	0	0	0	0	1.40195	0.926878	1.32066	1.11583	0.0487803
TaWRKY3-A	TraesCS1A01G197400.1	0	0	0	0	0.0170998	0.00680135	0	0.0710423	0.0176676	0	0	0	0	0
TaWRKY5-A	TraesCS1A01G298600.1	0.765455	3.58119	0.790892	0.765455	0.0881145	0.00858115	0.765455	0.0166582	0	0.728581	0.486678	0.629566	0.76877	0.737889
TaWRKY8-A	TraesCS1A01G300900.1	0.766409	0.545776	0.0523047	0.766409	0.164867	0.0960469	0.766409	0.0219101	0.0317585	0.2676	0.48445	0.100704	0.405465	0.0309403
TaWRKY9-A	TraesCS1A01G301000.1	0.0763384	0.0627898	0	0.0763384	0.0238055	0.0370435	0.0763384	0.0349548	0.0343121	0.0119799	0.30288	0.0359353	0.111493	0
TaWRKY10-A	TraesCS1A01G301100.1	0.481856	0.500528	0.0950764	0.481856	0.133871	0.0163532	0.481856	0.0199427	0.0496657	0.320623	1.97932	0.0728576	0.606525	0.120497
TaWRKY11-A	TraesCS1A01G301200.1	0.028503	0	0	0.028503	0.0116443	0	0.028503	0	0.0106613	0.0111618	0.094502	0.0106067	0	0
TaWRKY12-A	TraesCS1A01G348600.1	0	0.00960955	0	0	0.0130169	0	0	0.0138624	0.0135001	0	0	0.0576812	0	0.0190361
TaWRKY13-A	TraesCS1A01G358100.1	2.00148	1.38626	0.612624	2.00148	0.14134	0.0298319	2.00148	0.0977476	0.0236098	0.728948	0.49811	1.35254	0.697323	0.504988
TaWRKY14-A	TraesCS1A01G358400.1	3.32781	3.80218	5.98857	3.32781	0.883409	0.583801	3.32781	0.493082	0.281145	1.29143	1.46751	3.07364	1.20468	1.35746
TaWRKY15-A	TraesCS1A01G401800.1	0.0426243	0.0771822	0.0579987	0.0426243	0.126732	0.843588	0.0426243	0.044041	0.0753098	0.195742	0.128993	0.111126	0.0382608	0.0983385
TaWRKY17-A	TraesCS1A01G410500.1	1.73187	3.55993	3.53746	1.73187	0.209493	1.68674	1.73187	0.10868	1.30699	0.642283	0.745985	1.03586	0.688305	0.587477
TaWRKY19-A	TraesCS1A01G410600.1	0.0764356	0.0380542	0.0610143	0.0764356	0	0.0580958	0.0764356	0	0	0.0127478	0.0439567	0.0665965	0	0.0307904
TaWRKY20-A	TraesCS1A01G410700.1	1.22718	0.528628	0.704447	1.22718	0.088225	0.0699125	1.22718	0.112625	0.0934068	0.0945992	0.171339	0.163131	1.51623	0.738621
TaWRKY21-A	TraesCS1A01G421800.1	0	0	0	0	0	0	0	0	0	0	0.0388517	0	0	0.0472459
TaWRKY22-A	TraesCS1A01G421900.1	0.228507	0.790814	0.503386	0.228507	0.221943	0.86318	0.228507	0.0288484	0.176954	0.161503	0.45962	0.377902	0.307979	1.0574
TaWRKY1-B	TraesCS1B01G088900.1	0	0.0285799	0	0	0.166921	0	0	0	0	0.567057	1.28314	0.34117	0	0
TaWRKY3-B	TraesCS1B01G212000.1	0	0	0	0	0	0	0	0	0	0	0	0	0.0042808	0
TaWRKY4-B	TraesCS1B01G243100.1	0.170784	0.518485	0.0598285	0.170784	0.0665215	0.00655655	0.170784	0.0347486	0	0.00453797	0	0.0341431	0.0410988	0.0301138
TaWRKY5-B	TraesCS1B01G308200.1	0.755956	2.67964	0.435376	0.755956	0.00601745	0.0144478	0.755956	0.0170387	0.00554415	0.829006	0.554394	0.495393	0.891625	0.591535
TaWRKY9-B	TraesCS1B01G310900.1	0.0841743	0.0627182	0.0686173	0.0841743	0.0225767	0	0.0841743	0.0114623	0.0353457	0.112772	0.118609	0.0954688	0.428003	0.509198
TaWRKY11-B	TraesCS1B01G311000.1	0.0159343	0.01008	0	0.0159343	0	0	0.0159343	0.0124357	0	0	0.0286674	0	0.00566853	0
TaWRKY12-B	TraesCS1B01G363200.1	0	0	0	0	0	0	0	0	0	0.0326367	0.00716045	0.0788683	0	0.0940757
TaWRKY13-B	TraesCS1B01G374700.1	0.955713	0.805367	0.0712421	0.955713	0.176104	0.0385694	0.955713	0	0.0211064	0.117003	0.0525691	0.521358	0.346429	0.747031
TaWRKY14-B	TraesCS1B01G374900.1	7.28031	9.45642	9.25315	7.28031	2.03323	0.237236	7.28031	0.477477	0.237653	3.64559	3.96761	7.05687	5.03855	1.16159
TaWRKY16-B	TraesCS1B01G434300.1	0	0.0276912	0.0056536	0	0	0.00490284	0	0	0	0	0.00169228	0	0.0128355	0
TaWRKY17-B	TraesCS1B01G440300.1	0.293008	0.584889	1.24758	0.293008	0.0633313	0.0917738	0.293008	0	0.505549	0.363943	0.342198	0.577563	0.183552	0.368237
TaWRKY18-B	TraesCS1B01G440500.1	0.317203	0.425292	1.11626	0.317203	0.057563	0.0383679	0.317203	0.0378953	0.0280748	0.503168	0.530592	0.706477	0.804516	0.332102
TaWRKY19-B	TraesCS1B01G440600.1	0	0	0.0164005	0	0	0	0	0	0	0.0358595	0.015934	0.0342081	0	0
TaWRKY20-B	TraesCS1B01G440700.1	0	0	0	0	0	0	0	0	0	0	0	0	0	0
TaWRKY21-B	TraesCS1B01G453200.1	0.007187	0.0093031	0.0185745	0.007187	0	0.0292903	0.007187	0	0	0.00677297	0.0150853	0.0059158	0.0119238	0.0217632
TaWRKY22-B	TraesCS1B01G453300.1	0.05917	0.121406	0.0859783	0.05917	0	0	0.05917	0.00060904	0	0.00808038	0.0042411	0.179177	0.214938	0.321007
TaWRKY24-B	TraesCS1B01G455000.1	0	0.0090152	0.0084352	0	0	0	0	0	0.0105816	0.00531163	0	0	0	0
TaWRKY1-D	TraesCS1D01G072900.1	10.3302	27.3058	12.592	10.3302	28.1011	19.4108	10.3302	16.6961	4.15057	6.32949	10.8899	8.02839	9.68593	3.64875
TaWRKY2-D	TraesCS1D01G122400.1	0.668351	0.412121	0.342457	0.668351	3.40202	13.511	0.668351	2.0684	6.51689	1.20864	1.12656	1.14317	0.846392	0.154694
TaWRKY3-D	TraesCS1D01G200900.1	0	0	0	0	0.0284846	0	0	0	0	0	0	0	0.0109703	0
TaWRKY5-D	TraesCS1D01G292700.1	0.769945	4.0404	0.630856	0.769945	0.121231	0.0180593	0.769945	0.039534	0.0055225	0.871844	0.53503	0.62168	1.40646	0.906961
TaWRKY6-D	TraesCS1D01G300300.1	0.0391314	0.026463	0	0.0391314	0.0112751	0.0101866	0.0391314	0	0.011411	0	0.0141716	0	0.0302556	0.0169018
TaWRKY7-D	TraesCS1D01G300400.1	0	0	0	0	0	0	0	0	0	0	0	0	0	0
TaWRKY8-D	TraesCS1D01G300500.1	3.53122	1.33604	0.048492	3.53122	0.481805	0.432935	3.53122	0.0398065	0.354654	0.522612	0.945607	0.172162	0.21086	0.0289815
TaWRKY9-D	TraesCS1D01G300600.1	1.05258	0.764759	0.148236	1.05258	0.536914	0.0768758	1.05258	0.43776	0.361521	0.0239654	0.85797	0.0492778	0.459113	0.330535
TaWRKY10-D	TraesCS1D01G300700.1	0.763148	1.02818	0.0995525	0.763148	0.0786638	0.0520728	0.763148	0.0327826	0.181991	0.47604	2.65126	0.0969691	0.565258	0.0524071
TaWRKY11-D	TraesCS1D01G300900.1	0.168547	0.180267	0	0.168547	1.26835	0.287666	0.168547	0.709713	0.358926	0.0282677	0.298993	0.0139113	0.141257	0.0109807
TaWRKY12-D	TraesCS1D01G351600.1	0	0	0	0	0	0	0	0	0.0242568	0.0273084	0	0.0623055	0	0.0346421
TaWRKY13-D	TraesCS1D01G362900.1	1.31806	0.698287	0.380763	1.31806	0.370012	0.342371	1.31806	0.0872861	0.0941541	2.0368	1.07648	1.85511	1.09559	2.06259
TaWRKY14-D	TraesCS1D01G363300.1	2.31821	2.22885	1.90111	2.31821	0.486733	0.396956	2.31821	0.204863	0.075964	1.0487	0.857413	1.89244	1.71966	0.604705
TaWRKY16-D	TraesCS1D01G412500.1	0.00384853	0.175354	0.0223653	0.00384853	0	0	0.00384853	0	0	0.0065956	0.0161861	0.00576088	0.019606	0
TaWRKY17-D	TraesCS1D01G418000.1	1.00755	3.50507	2.34931	1.00755	0.225204	0.327175	1.00755	0.0639335	0.437067	0.728128	0.708569	0.894184	0.678842	0.637586
TaWRKY18-D	TraesCS1D01G418400.1	2.84678	3.27832	7.35425	2.84678	0.30279	0.14643	2.84678	0.29938	0.316748	0.774026	1.16246	2.54504	1.76268	0.54354
TaWRKY19-D	TraesCS1D01G418500.1	0.125277	0.029378	0.209786	0.125277	0	0	0.125277	0	0	0	0	0.0337809	0.00915137	0.0188386
TaWRKY20-D	TraesCS1D01G418600.1	0	0	0	0	0	0	0	0	0	0	0	0	0	0
TaWRKY21-D	TraesCS1D01G429800.1	0.118461	0.130819	0.616517	0.118461	0.052484	2.18496	0.118461	0.0169434	0.311597	0.131164	0.356811	0.137038	0.159004	0.357781
TaWRKY22-D	TraesCS1D01G429900.1	0.300752	0.574775	0.387305	0.300752	0.316599	3.14348	0.300752	0.0382417	0.401446	0.169214	0.383252	0.18405	0.150531	0.775367
TaWRKY23-D	TraesCS1D01G430000.1	0.172609	0.332785	0.27717	0.172609	0.0833336	0.389629	0.172609	0.0352346	0.0809396	0.048808	0.106749	0.260741	0.218676	0.947845
TaWRKY24-D	TraesCS1D01G431600.1	0	0	0	0	0	0	0	0	0	0.0258027	0.0424247	0.0122393	0.0681922	0
TaWRKY25-A	TraesCS2A01G011000.1	1.28757	1.62513	2.34149	1.28757	1.20092	1.68169	1.28757	0.429416	0.531192	1.92273	3.32031	1.63959	0.726613	0.378362
TaWRKY26-A	TraesCS2A01G019300.1	0	0	0.0128826	0	0	0	0	0	0	0	0	0.0142526	0	0.444977
TaWRKY27-A	TraesCS2A01G043600.1	0	0	0	0	0	0	0	0	0	0	0	0	0	0
TaWRKY28-A	TraesCS2A01G043700.1	0	0	0.0139812	0	0.0170509	0.0136793	0	0	0	0	0	0	0	0
TaWRKY29-A	TraesCS2A01G043800.1	0	0	0	0	0	0	0	0	0	0	0	0	0	0
TaWRKY30-A	TraesCS2A01G052100.1	0	0	0	0	0	0	0	0	0	0	0	0	0	0
TaWRKY31-A	TraesCS2A01G104800.1	0.0829225	0.100172	0.0158263	0.0829225	0.0629449	0	0.0829225	0.00998955	0.0102771	0	0.0793813	0	0.139185	0.0299976
TaWRKY32-A	TraesCS2A01G104900.1	0	0	0	0	0	0	0	0	0	0.0130698	0.0265091	0.00649258	0.027397	0
TaWRKY34-A	TraesCS2A01G161500.1	4.39884	8.70729	1.66927	4.39884	1.2248	0.224286	4.39884	0.773378	0.361965	2.22965	1.52257	1.49665	11.8663	1.27813
TaWRKY35-A	TraesCS2A01G182700.1	3.88983	3.94552	5.35018	3.88983	1.36164	9.59947	3.88983	1.07318	7.83024	0.405234	0.94669	1.62453	3.29208	5.94971
TaWRKY36-A	TraesCS2A01G189700.1	7.06208	6.41014	6.15039	7.06208	7.43821	13.5146	7.06208	6.39282	10.0694	14.3888	13.1573	14.374	9.404	8.30935
TaWRKY37-A	TraesCS2A01G261900.1	0.0277166	0.0109132	0.0115613	0.0277166	0.0126902	0.0227775	0.0277166	0	0.013177	0.139489	0.083581	0.213807	0.105148	0.0304653
TaWRKY38-A	TraesCS2A01G270200.1	4.95686	18.2902	5.97638	4.95686	8.07392	16.0157	4.95686	7.11106	5.42922	6.81728	7.74531	7.33011	10.4571	2.92974
TaWRKY39-A	TraesCS2A01G330500.1	0.0608669	0.0637646	0.0219879	0.0608669	0.304818	0.228984	0.0608669	0.342612	0.0481344	0.120857	0.0704142	0.0834504	0.051666	0.195727
TaWRKY40-A	TraesCS2A01G392100.1	0.0623829	0.156691	0.0549637	0.0623829	0.0706432	0.126514	0.0623829	0.0975973	0.0405751	0.0694011	0.0679165	0.104552	0.104857	0.106611
TaWRKY41-A	TraesCS2A01G433000.1	11.778	21.7319	9.61018	11.778	28.6052	25.6572	11.778	26.6665	17.0917	5.80598	4.32556	4.68592	16.3962	5.28138
TaWRKY42-A	TraesCS2A01G443800.1	0	0.00387607	0.00414289	0	0	0	0	0	0	0	0	0.00350632	0	0
TaWRKY43-A	TraesCS2A01G489500.1	37.6078	36.4533	11.2377	37.6078	22.7201	18.8972	37.6078	16.7042	26.3225	1.44324	4.42446	2.73112	8.15886	10.0758
TaWRKY44-A	TraesCS2A01G497400.1	0	0	0	0	0	0	0	0	0	0	0	0	0	0
TaWRKY25-B	TraesCS2B01G010500.1	0.770458	0.914992	1.56034	0.770458	0.265736	0.458491	0.770458	0.12697	0.0352205	1.14413	3.16475	1.37274	0.121388	0.440405
TaWRKY29-B	TraesCS2B01G056300.1	0	0	0	0	0	0	0	0	0	0	0	0	0	0
TaWRKY28-B	TraesCS2B01G056400.1	0	0	0	0	0	0	0	0	0	0	0	0	0	0
TaWRKY31-B	TraesCS2B01G121800.1	0.070679	0.0299894	0.0086935	0.070679	0.0391912	0	0.070679	0	0	0.0117009	0.0311957	0	0.764183	0.12285
TaWRKY32-B	TraesCS2B01G121900.1	0.740677	0.512029	0.565196	0.740677	0.528546	0.0854746	0.740677	0.115413	0.0763219	0.553213	1.54322	0.717089	5.10587	0.553036
TaWRKY34-B	TraesCS2B01G187500.1	2.47622	8.42045	0.990185	2.47622	0.273375	0.0258784	2.47622	0.350525	0.0204341	1.59737	1.04185	0.862754	6.42007	1.1461
TaWRKY35-B	TraesCS2B01G209200.1	1.22041	1.34237	2.61931	1.22041	0.61034	1.80577	1.22041	0.430893	3.67327	1.01966	1.21658	1.85437	3.95367	4.59563
TaWRKY36-B	TraesCS2B01G217400.1	0.00128158	0.0366552	0	0.00128158	1.32645e-09	0.000376999	0.00128158	0	0	0.066386	9.47505e-11	0.0565242	0.0312355	0
TaWRKY37-B	TraesCS2B01G280300.1	0.0120784	0	0	0.0120784	0.00931645	0	0.0120784	0	0	0.0198932	0.0215744	0.0447516	0.0395237	0.0342574
TaWRKY38-B	TraesCS2B01G289000.1	0.197715	0.800861	0.416748	0.197715	1.05897	2.28627	0.197715	0.887795	0.949425	0.303791	0.326145	0.166496	1.46445	0.0835857
TaWRKY39-B	TraesCS2B01G351600.1	0.0240468	0.00406231	0	0.0240468	0.9825	0.516827	0.0240468	1.70156	0.184736	0.00341722	0	0.00702362	0.0286923	0.0473682
TaWRKY40-B	TraesCS2B01G410400.1	0.0462342	0.037797	0.0309931	0.0462342	0.0394069	0.00968575	0.0462342	0.0130506	0.0127591	0.048582	0.113126	0.100154	0.0752247	0.0822527
TaWRKY41-B	TraesCS2B01G454300.1	9.18183	15.2664	5.82092	9.18183	5.34337	19.9664	9.18183	3.39975	12.9813	6.92621	4.47001	4.83856	9.73838	3.53649
TaWRKY42-B	TraesCS2B01G465000.1	0	0	0	0	0.00663885	0	0	0.0063097	0	0.0127429	0	0	0	0.00971587
TaWRKY43-B	TraesCS2B01G517400.1	45.4409	44.2966	14.2734	45.4409	29.2528	26.4284	45.4409	20.7138	41.2871	2.85157	8.79903	4.77761	15.8355	11.7596
TaWRKY25-D	TraesCS2D01G011700.1	0.765007	0.766649	0.592783	0.765007	0.928689	1.22445	0.765007	0.242711	0.306469	0.946036	2.10995	1.14074	0.426261	0.543283
TaWRKY29-D	TraesCS2D01G042700.1	0	0	0	0	0	0	0	0	0	0	0	0	0	0
TaWRKY30-D	TraesCS2D01G051000.1	0	0	0	0	0	0	0	0	0	0	0	0	0	0
TaWRKY31-D	TraesCS2D01G104500.1	1.08889	1.10627	1.02836	1.08889	0.40895	0.0689818	1.08889	0.187735	0.112137	0	0.12234	0.0921785	1.63837	0.352358
TaWRKY32-D	TraesCS2D01G104600.1	0.43887	0.600888	0.186401	0.43887	0.368234	0.221571	0.43887	0.222029	0.308462	0.072226	0.142219	0.0852104	2.91277	1.02986
TaWRKY33-D	TraesCS2D01G104700.1	0.0444526	0.0306474	0	0.0444526	0	0	0.0444526	0	0	0	0	0	0.0157986	0.031315
TaWRKY34-D	TraesCS2D01G168600.1	5.89123	13.0946	1.37274	5.89123	0.507225	0.212608	5.89123	0.178996	0.280783	1.50565	1.20189	1.33942	14.8693	2.07712
TaWRKY35-D	TraesCS2D01G190500.1	3.07213	2.47687	2.67187	3.07213	1.2454	6.00732	3.07213	1.1105	6.43903	1.97781	2.01466	2.85902	3.82889	5.75597
TaWRKY36-D	TraesCS2D01G198100.1	0.0773627	0.0560779	0.0545725	0.0773627	0.057084	0	0.0773627	0.0995519	0	0.0901345	0.0268693	0.165858	0.0482377	0
TaWRKY37-D	TraesCS2D01G262100.1	0.118316	0.0680031	0.0158103	0.118316	0.0530986	0.0166739	0.118316	0.0303256	0	0.421447	0.340741	0.308128	0.105949	0.132533
TaWRKY38-D	TraesCS2D01G269200.1	5.34378	17.8108	7.26907	5.34378	6.38129	12.2132	5.34378	5.707	4.78645	7.16993	7.80787	7.75659	14.0454	8.4599
TaWRKY39-D	TraesCS2D01G332300.1	0.0139548	0.0129908	0.00696516	0.0139548	0.131821	0.0348793	0.0139548	0.0775888	0.00473179	0.0299783	0.0402709	0.0408371	0.0158935	0.0811838
TaWRKY40-D	TraesCS2D01G390200.1	0.0366268	0.0947837	0.0664683	0.0366268	0.0658759	0.0412542	0.0366268	0	0.0514215	0.214218	0.0888492	0.278831	0.0598254	0.117221
TaWRKY41-D	TraesCS2D01G431000.1	12.1463	22.3601	8.07819	12.1463	7.47782	22.0838	12.1463	8.57748	17.6296	7.64354	7.46313	6.98232	18.7185	5.52522
TaWRKY42-D	TraesCS2D01G443000.1	0.00409995	0.00907869	0	0.00409995	0	0	0.00409995	0	0	0.0140901	0.0063	0.0140531	0	0.00910823
TaWRKY43-D	TraesCS2D01G489700.1	43.4622	54.6228	15.1873	43.4622	20.6941	17.5325	43.4622	14.1994	22.0109	0.992268	3.01716	1.56797	7.9992	11.5817
TaWRKY44-D	TraesCS2D01G497600.1	0	0.0167109	0	0	0	0	0	0	0.0101475	0	0	0.00487528	0	0
TaWRKY45-D	TraesCS2D01G497700.1	0	0	0	0	0	0	0	0	0	0	0	0	0.0133648	0
TaWRKY47-A	TraesCS3A01G111200.1	0.411075	1.21521	1.98935	0.411075	0.326329	0.0493024	0.411075	0.0471879	0	0.132549	0.270957	0.214727	0.138914	0.224672
TaWRKY49-A	TraesCS3A01G116200.1	0.126449	0.109988	0.120947	0.126449	0.0175442	0.118802	0.126449	0.017603	0.0683547	0.274155	0.31494	0.125655	0.0616085	0.042206
TaWRKY50-A	TraesCS3A01G167200.1	12.5496	50.8875	25.6439	12.5496	13.6341	64.966	12.5496	10.3207	63.2011	3.52974	8.36978	6.41712	22.7754	9.81095
TaWRKY51-A	TraesCS3A01G209800.1	9.39302	20.2233	6.24585	9.39302	4.29847	1.3436	9.39302	1.84118	1.61078	0.815041	1.29099	1.45277	4.90406	4.07834
TaWRKY52-A	TraesCS3A01G228600.1	0.00618035	0	0.0348617	0.00618035	0	0.0137459	0.00618035	0	0.0090894	0	0	0.00474167	0.00436357	0.809848
TaWRKY53-A	TraesCS3A01G229300.1	0.372605	0.358154	0.451847	0.372605	0.300505	0.108284	0.372605	0.131707	0.00932555	0.439349	0.447243	0.174119	1.81157	0.219722
TaWRKY55-A	TraesCS3A01G242500.1	1.8445	6.07945	3.63973	1.8445	2.2719	8.19719	1.8445	0.9765	2.48977	2.50623	4.30847	2.97789	1.7446	2.78094
TaWRKY56-A	TraesCS3A01G248700.1	0.0970218	0.656811	0.0489851	0.0970218	0.254354	0.0337313	0.0970218	0.0388962	0	0.213584	0.047122	0.207908	0.109989	0.025459
TaWRKY57-A	TraesCS3A01G280400.1	0	0.016889	0	0	0.109498	0.017249	0	0.102878	0.0200949	0	0.0145475	0.0792994	0	0.0619692
TaWRKY58-A	TraesCS3A01G281900.1	0.0929077	0.0966098	0.0811612	0.0929077	0.0352667	0.132274	0.0929077	0.0334294	0.216807	0.302076	0.55443	0.129136	0.101764	0.113457
TaWRKY59-A	TraesCS3A01G289700.1	8.57913	7.54491	7.47135	8.57913	4.52353	11.9106	8.57913	1.80044	7.04415	0	0	0	0	0
TaWRKY60-A	TraesCS3A01G343000.1	0.00757025	0.0319675	0	0.00757025	0	0	0.00757025	0.0109293	0	0	0	0	0.0133022	0
TaWRKY61-A	TraesCS3A01G343100.1	0	0	0	0	0	0	0	0	0	0	0	0	0	0
TaWRKY62-A	TraesCS3A01G343500.1	0.00865905	0	0	0.00865905	0.0137793	0	0.00865905	0	0	0	0	0.0378209	0	0
TaWRKY63-A	TraesCS3A01G343600.1	0.260008	0.759481	0.0148639	0.260008	0.54992	0.173894	0.260008	0.126192	0.0359382	0.0971957	0.0596713	0.0799758	0.371948	0.0881672
TaWRKY64-A	TraesCS3A01G343700.1	0	0	0	0	0	0	0	0	0	0	0	0	0	0
TaWRKY65-A	TraesCS3A01G343900.1	0.0792057	0.209594	0.123202	0.0792057	0.0887204	0.00824785	0.0792057	0.0220547	0.0108868	0.094281	0.044092	0.0685486	0.110549	0.0200136
TaWRKY66-A	TraesCS3A01G347500.1	6.51178	13.2372	5.42066	6.51178	2.97047	1.26113	6.51178	3.75497	0.810999	4.04874	3.12503	4.11315	10.8746	3.23364
TaWRKY67-A	TraesCS3A01G360900.1	0.071194	0.0962965	0.27145	0.071194	0.0862144	0	0.071194	0.0122691	0	0.06429	0.0712075	0.0526228	0	0.0227992
TaWRKY68-A	TraesCS3A01G527300.1	0	0	0	0	0	0	0	0	0	0	0.00854783	0.00694565	0	0
TaWRKY47-B	TraesCS3B01G129900.1	1.26279	1.46381	0.290768	1.26279	0.873958	0.195278	1.26279	0.080468	0.0262724	0.428648	0.40815	0.589932	3.28534	0.171494
TaWRKY48-B	TraesCS3B01G130000.1	0.212841	0.10429	0.0223899	0.212841	0	0.178056	0.212841	0.0187309	0	0.0515662	0.0992742	0.0201284	0.02583	0
TaWRKY49-B	TraesCS3B01G135300.1	0.194219	0.172626	0.0771203	0.194219	0.0730458	0.225733	0.194219	0.0832088	0.284611	0.428219	0.574061	0.581362	0.0555247	0.0345163
TaWRKY50-B	TraesCS3B01G199000.1	3.85706	20.1894	10.7682	3.85706	6.10004	15.9578	3.85706	3.66065	10.3523	1.93464	4.05195	3.80179	5.77174	3.5994
TaWRKY51-B	TraesCS3B01G240200.1	3.9873	11.4352	3.19097	3.9873	1.89334	0.426604	3.9873	0.507157	0.649087	0.387688	0.559546	1.04344	3.41344	3.16092
TaWRKY53-B	TraesCS3B01G255400.1	0.09267	0.150943	0.0741767	0.09267	0.388327	0.0981508	0.09267	0.218013	0.0639679	0.171381	0.240721	0.126218	0.865053	0.107217
TaWRKY52-B	TraesCS3B01G256000.1	0	0.0149805	0.167916	0	0	0.0221753	0	0	0.0286328	0	0.0104534	0	0.030319	0.256295
TaWRKY55-B	TraesCS3B01G270500.1	1.30824	6.60269	2.04372	1.30824	2.18586	7.16524	1.30824	1.40959	2.20981	2.07832	3.29038	2.09988	2.24233	2.09728
TaWRKY56-B	TraesCS3B01G277300.1	0.0895678	0.391654	0	0.0895678	0.0898221	0	0.0895678	0	0	5.27183e-06	1.52995e-05	0.04845	0.0222574	0
TaWRKY58-B	TraesCS3B01G315600.1	0.885456	1.54374	0.342813	0.885456	0.539708	0.662362	0.885456	0.810652	2.07882	0.125384	0.173876	0.0835138	0.337724	0.39431
TaWRKY59-B	TraesCS3B01G324400.1	11.7663	12.9062	7.97789	11.7663	5.67005	10.1734	11.7663	3.47731	5.75749	12.4843	13.3415	10.1018	12.5526	4.38038
TaWRKY60-B	TraesCS3B01G375200.1	0	0	0	0	0	0	0	0	0	0	0	0	0.00537243	0
TaWRKY61-B	TraesCS3B01G375300.1	0	0	0	0	0	0	0	0	0	0	0	0	0	0
TaWRKY63-B	TraesCS3B01G375600.1	0.180169	0.227841	0.00788945	0.180169	0.183525	0.134199	0.180169	0.0804926	0.0264779	0.107368	0.215865	0.078654	0.47778	0.0704625
TaWRKY64-B	TraesCS3B01G375700.1	0	0	0	0	0	0	0	0	0.009748	0	0	0	0.0120913	0
TaWRKY65-B	TraesCS3B01G375800.1	0.0400047	0.0576022	0.0213438	0.0400047	0.025856	0.0092402	0.0400047	0	0	0.0563527	0.0725051	0.0493111	0.0823724	0.114526
TaWRKY66-B	TraesCS3B01G379200.1	4.00038	10.5733	6.29024	4.00038	2.24114	1.64145	4.00038	1.41946	1.22214	3.46112	2.35551	3.33081	7.60364	3.51724
TaWRKY67-B	TraesCS3B01G393300.1	1.07727	1.93459	10.5643	1.07727	1.76916	0.068942	1.07727	0.0769432	0.159159	0.414898	0.592623	1.10957	0.080485	0.11451
TaWRKY68-B	TraesCS3B01G595800.1	0	0	0	0	0	0	0	0	0	0	0	0	0	0
TaWRKY46-D	TraesCS3D01G029100.1	0.348471	0.348392	0.180008	0.348471	0.0643508	0.0397667	0.348471	0.0164445	0.0758424	1.03926	0.788032	0.698163	0.744886	0.162024
TaWRKY47-D	TraesCS3D01G113200.1	1.25819	1.30572	0.466646	1.25819	0.318945	0.142341	1.25819	0.059976	0	0.147636	0.3675	0.431769	0.400723	0.611994
TaWRKY48-D	TraesCS3D01G113300.1	0.0212291	0.0110007	0.0123186	0.0212291	0.0326156	0.0327473	0.0212291	0.00500895	0.0251674	0.0282464	0.0751485	0.0278487	0.0029409	0.0157425
TaWRKY49-D	TraesCS3D01G118100.1	0.068668	0.0798559	0.0160861	0.068668	0	0.0965958	0.068668	0	0.060634	0.506811	0.564293	0.386052	0.0904189	0.131676
TaWRKY50-D	TraesCS3D01G173300.1	0	0	0	0	0.0406063	0	0	0	0	0.597313	0.433459	0.862151	0	0
TaWRKY51-D	TraesCS3D01G212700.1	1.36912	4.24996	0.918311	1.36912	0.710482	0.987743	1.36912	0.312135	0.800528	0.306507	0.46705	0.864267	2.72962	1.09153
TaWRKY52-D	TraesCS3D01G226300.1	0.012016	0.0297847	0.521266	0.012016	0	0.077171	0.012016	0	0.0090444	0	0.0214588	0.023976	0	1.3236
TaWRKY53-D	TraesCS3D01G227400.1	0.29203	0.753415	0.262367	0.29203	0.40768	0.0627534	0.29203	0.242053	0.0561198	0.280008	0.373625	0.248307	1.75726	0.29768
TaWRKY54-D	TraesCS3D01G238300.1	7.01211	22.0616	1.42259	7.01211	3.23025	0.683401	7.01211	2.63044	0.939249	3.99378	2.96372	3.03232	16.749	4.58553
TaWRKY55-D	TraesCS3D01G242500.1	2.04725	6.60527	3.08654	2.04725	2.35411	10.687	2.04725	1.02667	3.55707	1.98686	3.3333	2.26363	2.4471	2.36952
TaWRKY56-D	TraesCS3D01G248500.1	0.0417293	0.334811	0.0271453	0.0417293	0.0927585	0	0.0417293	0	0	6.61326e-07	0	2.69134e-06	1.70996e-05	1.15238e-05
TaWRKY57-D	TraesCS3D01G280200.1	0.010045	0	0	0.010045	0	0	0.010045	0	0.0148062	0.10463	0.00807907	0.0605764	0	0.0701174
TaWRKY58-D	TraesCS3D01G281900.1	0.318335	0.515137	0.0946015	0.318335	0.309137	0.552894	0.318335	0.623519	2.10579	0.0112595	0.233311	0.0538136	0.408613	0.29655
TaWRKY59-D	TraesCS3D01G289500.1	11.2075	9.54847	6.93281	11.2075	5.73117	7.94497	11.2075	2.42767	4.16101	11.5082	12.7509	11.9918	12.9751	3.08516
TaWRKY60-D	TraesCS3D01G337000.1	0.0148266	0	0	0.0148266	0	0	0.0148266	0.0110008	0	0.0114354	0	0	0	0
TaWRKY61-D	TraesCS3D01G337100.1	0	0	0	0	0	0	0	0	0	0	0	0	0	0
TaWRKY62-D	TraesCS3D01G337300.1	0	0	0	0	0	0	0	0	0	0	0	0	0	0
TaWRKY63-D	TraesCS3D01G337400.1	0.251548	0.589328	0.0541293	0.251548	0.193429	0.166939	0.251548	0.0268554	0.16747	0.0485923	0.131447	0.109503	0.368839	0.00845933
TaWRKY64-D	TraesCS3D01G337500.1	0.0085	0.0090351	0	0.0085	0	0	0.0085	0	0	0	0	0	0	0
TaWRKY65-D	TraesCS3D01G337600.1	0	0.0100441	0.172353	0	0.0116583	0	0	0.0123896	0.0117916	0.0123536	0.0406089	0.012859	0.0127305	0.0173804
TaWRKY66-D	TraesCS3D01G341100.1	6.40905	11.0358	6.42641	6.40905	3.12311	2.08725	6.40905	1.60085	1.04458	3.77338	2.87223	4.04155	12.0844	3.29298
TaWRKY67-D	TraesCS3D01G354700.1	3.01368	2.33474	5.58418	3.01368	3.20016	0.305906	3.01368	0.388821	0.118252	1.02417	0.898028	1.60332	0.259096	0.182136
TaWRKY68-D	TraesCS3D01G532800.1	0.0051276	0.00613495	0	0.0051276	0	0	0.0051276	0	0	0	0	0	0.0174959	0
TaWRKY78-A	TraesCS4A01G128100.1	5.17789	14.1947	21.0915	5.17789	6.25347	16.5177	5.17789	6.93145	19.7469	3.11546	5.88222	5.02724	1.92787	3.48172
TaWRKY76-A	TraesCS4A01G162500.1	0.783277	0.892007	1.20369	0.783277	0.236758	2.25233	0.783277	0.219253	2.06329	2.88992	2.88137	2.74736	1.29341	0.965667
TaWRKY75-A	TraesCS4A01G193600.1	4.236	6.62023	8.90728	4.236	2.25038	2.62247	4.236	1.15204	2.52697	7.21575	8.61371	8.45302	2.74623	2.3717
TaWRKY74-A	TraesCS4A01G246000.1	2.09987	3.38041	2.2237	2.09987	1.21129	2.17054	2.09987	0.776859	1.89984	3.77469	3.96593	3.53653	2.08574	1.39993
TaWRKY72-A	TraesCS4A01G320800.1	0.0316427	0.00564615	0.0450823	0.0316427	0.015832	0.0318287	0.0316427	0.0312962	0.0158993	0.13361	0.0600513	0.191325	0.331328	0.35699
TaWRKY71-A	TraesCS4A01G396200.1	0.277834	0.190441	0.0488432	0.277834	0.0799194	0.121247	0.277834	0.0443265	0.0149762	0.0884821	0.158724	0.114499	0.041447	0.0339932
TaWRKY70-A	TraesCS4A01G396300.1	0.337558	0.265165	0.0976023	0.337558	0.0237192	0.00973905	0.337558	0.0174381	0	0.132237	0.301678	0.0938809	0.160775	0.0487123
TaWRKY69-A	TraesCS4A01G396400.1	0.331824	0.31629	0.110329	0.331824	0.0327749	0.0954158	0.331824	0.0849372	0.0563802	0.231531	0.460195	0.241284	0.163307	0.306667
TaWRKY74-B	TraesCS4B01G069500.1	0	0	0	0	0.13849	0.0873	0	0.082662	0.0517355	0.902092	1.03623	0.637581	0	0
TaWRKY75-B	TraesCS4B01G121500.1	1.381	2.44046	2.65898	1.381	1.15986	0.995866	1.381	0.78788	0.732326	2.21314	2.7094	2.34898	1.67375	1.9092
TaWRKY76-B	TraesCS4B01G165900.1	0	0.072127	0.0319917	0	0.130766	0.248566	0	0.0885295	0.39142	1.94862	1.78034	2.24049	0.340456	0.0777463
TaWRKY77-B	TraesCS4B01G170100.1	4.53453	3.77613	0.800015	4.53453	0.515826	0.247024	4.53453	0.0576775	0.0454789	0.0325485	0.140828	0.10672	0.38471	0.852335
TaWRKY78-B	TraesCS4B01G176700.1	7.08243	17.4938	23.7937	7.08243	11.3952	28.9314	7.08243	13.3685	34.373	4.49941	7.24745	5.81173	1.25055	4.03228
TaWRKY73-D	TraesCS4D01G014100.1	2.61254	2.37458	0.588065	2.61254	0.799432	0.0141407	2.61254	0.0497131	0	0.63698	0.254422	1.12949	0.0852917	1.1162
TaWRKY74-D	TraesCS4D01G068200.1	4.26267	5.11732	4.28835	4.26267	2.07227	3.76274	4.26267	0.824379	1.78174	7.63788	9.30791	7.16139	4.91189	4.16037
TaWRKY75-D	TraesCS4D01G119700.1	5.7268	8.89024	8.97506	5.7268	4.39849	12.3011	5.7268	4.00427	5.25107	9.24732	9.74998	9.41232	4.22399	4.32767
TaWRKY76-D	TraesCS4D01G151700.1	1.3026	1.20548	0.939731	1.3026	0.901969	1.25287	1.3026	0.516399	1.14643	1.97005	2.05629	2.23532	1.73689	1.34833
TaWRKY77-D	TraesCS4D01G172200.1	6.24695	5.73768	1.46334	6.24695	0.586152	2.15734	6.24695	0.322479	0.882314	0.0805478	0.0799468	0.0813955	0.649079	2.1534
TaWRKY78-D	TraesCS4D01G178400.1	3.95466	8.38097	19.9933	3.95466	7.29784	18.5681	3.95466	8.88453	20.3563	2.41662	4.82547	4.27338	0.904821	4.5875
TaWRKY79-D	TraesCS4D01G320000.1	0	0	0	0	0	0	0	0	0	0	0	0	0	0
TaWRKY80-D	TraesCS4D01G320200.1	0	0	0	0	0	0	0	0	0	0	0	0	0	0
TaWRKY81-A	TraesCS5A01G059100.1	2.59612	3.69865	1.62702	2.59612	0.661214	1.45559	2.59612	0.533187	1.03995	5.10484	3.73895	4.69799	4.05566	3.51314
TaWRKY82-A	TraesCS5A01G060200.1	0.78315	1.09849	0.317999	0.78315	0.478675	0.506173	0.78315	0.376815	0.413905	1.12908	1.00581	1.06431	1.20142	0.747193
TaWRKY83-A	TraesCS5A01G104900.1	5.16479	5.47075	3.80421	5.16479	4.27509	7.4161	5.16479	3.18495	6.17939	6.13375	6.00701	6.07271	7.13434	5.43769
TaWRKY86-A	TraesCS5A01G146500.1	3.32768	4.13391	0.509705	3.32768	0.506393	1.58064	3.32768	0.774197	3.21757	0.356767	0.904767	0.192335	4.23418	0.582286
TaWRKY85-A	TraesCS5A01G146600.1	0.0212782	0.0120851	0	0.0212782	0	0	0.0212782	0	0	0.0167496	0	0	0	0.014633
TaWRKY84-A	TraesCS5A01G146700.1	0	0	0	0	0	0	0	0	0	0	0	0	0	0
TaWRKY87-A	TraesCS5A01G156700.1	0.0149437	0	0.0203638	0.0149437	0.0362037	0.230262	0.0149437	0.02625	0.165821	0.0396068	0	0.0119829	0.0133135	0.0269079
TaWRKY88-A	TraesCS5A01G185600.1	6.72357	13.4356	1.14789	6.72357	0.16845	1.65409	6.72357	0.381754	0.708029	1.61416	1.59176	0.953008	22.1292	3.0804
TaWRKY89-A	TraesCS5A01G185700.1	5.20918	9.14536	3.12358	5.20918	1.28713	2.54669	5.20918	2.86067	1.62092	3.6233	4.22368	3.46237	18.7661	3.8809
TaWRKY90-A	TraesCS5A01G225500.1	2.16348	1.6064	0.768566	2.16348	0.891656	0.161815	2.16348	0.168803	0.178341	0.0238205	0.066152	0.0069525	0.0269255	0.0383697
TaWRKY92-A	TraesCS5A01G225600.1	20.674	26.1609	6.99657	20.674	5.38328	2.19229	20.674	4.70694	8.41948	3.19125	13.7692	1.89261	12.087	1.6087
TaWRKY93-A	TraesCS5A01G258100.1	1.83142	2.35506	2.25831	1.83142	1.21757	1.97316	1.83142	1.08901	2.27529	4.79643	5.33768	6.32856	2.74395	2.98995
TaWRKY94-A	TraesCS5A01G344100.1	0.338796	0.170376	0.0655675	0.338796	4.43553e-08	0.0558322	0.338796	0.000968385	0.0996372	1.21291	0.844764	1.02657	0.799939	0.503055
TaWRKY95-A	TraesCS5A01G373100.1	0.0205585	0.0087973	0.0053868	0.0205585	0.193576	0.0409952	0.0205585	0.0421869	0.0118802	0.0428813	0.028185	0.0228712	0.236643	0.0343913
TaWRKY96-A	TraesCS5A01G381000.1	2.40801	1.61654	1.04927	2.40801	1.32495	0.948929	2.40801	0.604145	0.629498	2.14979	2.14362	2.06724	3.73823	3.20675
TaWRKY97-A	TraesCS5A01G395100.1	3.96662	7.73649	2.34412	3.96662	2.76387	1.05185	3.96662	1.19834	0.933048	0.995297	2.06342	1.11047	2.34671	0.970596
TaWRKY98-A	TraesCS5A01G396800.1	0	0	0	0	0	0	0	0	0	0	0	0	0	0
TaWRKY99-A	TraesCS5A01G443600.1	0.0186998	0.0081984	0	0.0186998	0.0234266	0.015095	0.0186998	0.0114001	0.00614615	0.154577	0.167609	0.177876	0.195172	0.10859
TaWRKY101-A	TraesCS5A01G495800.1	0	0.0177873	0	0	0.01108	0.101499	0	0.0112581	0.011217	0.00585465	0.00305335	0	0.0108287	0
TaWRKY81-B	TraesCS5B01G066400.1	3.48244	4.24504	2.48972	3.48244	0.787313	1.45785	3.48244	0.601751	1.08531	4.95202	4.43383	5.17931	4.35012	4.70805
TaWRKY82-B	TraesCS5B01G067700.1	0	0	0	0	0	0	0	0	0	0.183017	0.398407	0.133124	0	0.0099712
TaWRKY83-B	TraesCS5B01G108500.1	5.57431	6.46413	4.88706	5.57431	4.35091	8.46792	5.57431	3.38354	6.9568	7.97543	8.4707	7.61996	9.40342	7.94542
TaWRKY86-B	TraesCS5B01G145300.1	4.86213	5.88349	0.629343	4.86213	1.69506	2.94013	4.86213	2.84735	5.7123	0.0796785	0.607221	0.202879	5.39474	0.699952
TaWRKY85-B	TraesCS5B01G145400.1	0	0	0	0	0	0	0	0	0	0	0	0	0	0.041618
TaWRKY84-B	TraesCS5B01G145500.1	0.0088452	0.0094261	0	0.0088452	0	0	0.0088452	0	0	0	0.0157789	0	0.0504979	0
TaWRKY87-B	TraesCS5B01G154900.1	0	0	0	0	0.067155	1.19045	0	0.0214417	1.09861	0	0	0	0	0
TaWRKY88-B	TraesCS5B01G183700.1	3.84779	5.73564	0.315957	3.84779	0.238866	2.12281	3.84779	0.126456	0.666313	0.4575	0.649209	0.234033	8.08569	0.783116
TaWRKY89-B	TraesCS5B01G183800.1	6.15929	7.0262	1.60627	6.15929	0.861224	1.41579	6.15929	4.29655	1.10922	3.17063	3.04644	2.93802	18.7276	3.0414
TaWRKY91-B	TraesCS5B01G224000.1	15.5785	9.33027	3.75988	15.5785	7.19477	9.51202	15.5785	8.90411	15.2658	1.67942	3.85515	0.581855	1.54458	0.620273
TaWRKY92-B	TraesCS5B01G224100.1	14.3797	8.34917	3.10818	14.3797	3.9925	2.30486	14.3797	3.78016	4.41162	1.63773	6.15812	0.637818	3.56503	1.20785
TaWRKY93-B	TraesCS5B01G257300.1	3.40131	6.09622	11.2678	3.40131	1.82389	3.29472	3.40131	1.981	6.66475	4.31543	5.48817	4.979	3.71619	5.74404
TaWRKY95-B	TraesCS5B01G375100.1	0.0294085	0.00768505	0.0324625	0.0294085	0.656814	0.205401	0.0294085	0.0525445	0.0104586	0.103148	0.0200471	0.0548894	0.392905	0.025626
TaWRKY96-B	TraesCS5B01G384600.1	1.14369	1.01943	0.724231	1.14369	0.783821	1.05634	1.14369	0.410441	0.667203	1.26646	1.28825	1.35564	2.32573	1.83507
TaWRKY97-B	TraesCS5B01G399900.1	5.75115	12.6734	3.54234	5.75115	4.03333	1.54429	5.75115	3.52991	1.44905	0.911102	0.805091	0.592155	1.40563	1.54892
TaWRKY98-B	TraesCS5B01G401800.1	0	0	0	0	0	0	0	0	0	0	0	0	0	0
TaWRKY100-B	TraesCS5B01G558100.1	0.0355606	0	0.0141292	0.0355606	0	0.0147137	0.0355606	0.00908905	0.00883445	0.0114763	0.0289391	0.0766267	0.091507	0.412205
TaWRKY81-D	TraesCS5D01G070700.1	3.44123	4.98419	2.21052	3.44123	0.622072	1.86821	3.44123	0.255134	1.11508	4.05048	3.20389	3.90398	3.97561	4.47818
TaWRKY82-D	TraesCS5D01G071800.1	0.815741	0.967901	0.47595	0.815741	4.21862	2.21038	0.815741	2.41185	0.707819	1.34099	1.44183	0.968819	1.36379	0.731802
TaWRKY83-D	TraesCS5D01G116100.1	4.77367	5.65507	5.52184	4.77367	3.67682	7.40017	4.77367	2.88126	6.38117	5.77248	6.80258	6.15667	7.69856	6.60325
TaWRKY84-D	TraesCS5D01G145600.1	0.0265612	0.0392047	0.0160868	0.0265612	0.0505819	0.00741275	0.0265612	0	0.0094592	0.0256539	0.0315432	0.0346771	0.0257271	0.070447
TaWRKY85-D	TraesCS5D01G145700.1	0	0	0	0	0	0	0	0	0	0	0	0	0	0.0316873
TaWRKY86-D	TraesCS5D01G145800.1	3.88624	5.32519	0.92785	3.88624	0.743587	2.13549	3.88624	1.8675	5.47412	0.156539	0.745381	0.281194	6.6028	0.451561
TaWRKY87-D	TraesCS5D01G162100.1	0.0216251	0.0311378	0.0578413	0.0216251	0.0310618	0.316083	0.0216251	0.0098628	0.218463	0.0434323	0.0163052	0.0159577	0.0399911	0.0148305
TaWRKY88-D	TraesCS5D01G190700.1	5.16066	11.7886	1.4519	5.16066	0.705337	3.16813	5.16066	0.933167	2.0535	0.61381	1.01522	0.78264	13.8367	1.86432
TaWRKY89-D	TraesCS5D01G190800.1	3.28884	4.32144	0.5182	3.28884	0.818986	2.03848	3.28884	0.718585	0.922915	2.32278	1.90195	2.10851	16.5106	3.55457
TaWRKY90-D	TraesCS5D01G232700.1	2.12421	1.36763	0.749943	2.12421	1.14148	0.383671	2.12421	0.151812	0.533724	0.00993482	0.058233	0	0.0250178	0.0162235
TaWRKY91-D	TraesCS5D01G232800.1	24.8218	24.3217	8.04017	24.8218	18.2985	34.0816	24.8218	22.1884	63.4594	1.78358	5.13326	0.705113	2.44578	0.269845
TaWRKY92-D	TraesCS5D01G232900.1	1.66595	1.96954	0.713054	1.66595	0.537626	0.437852	1.66595	1.49496	2.10041	0.327483	0.813793	0.0294425	1.61297	0.188809
TaWRKY93-D	TraesCS5D01G266300.1	2.21584	2.67573	4.20256	2.21584	1.11007	2.41362	2.21584	0.996064	3.19395	4.64398	4.1651	4.75615	3.38452	3.35193
TaWRKY94-D	TraesCS5D01G349800.1	0.06548	0.066238	0.0281223	0.06548	0.0813192	0.120735	0.06548	0.0326772	0.218471	0.134431	0.357003	0.108577	0.0929372	0.052343
TaWRKY95-D	TraesCS5D01G382600.1	0.0596011	0.0896431	0.0546625	0.0596011	1.2794	0.0411081	0.0596011	0.252817	0.0179797	0.024538	0.020254	0.0406965	0.560285	0.0447382
TaWRKY96-D	TraesCS5D01G390800.1	1.66036	1.33991	0.994009	1.66036	1.45656	1.38128	1.66036	0.473637	0.331582	1.94511	2.19225	2.14408	1.15798	2.45689
TaWRKY97-D	TraesCS5D01G404400.1	1.14024	2.41382	0.582264	1.14024	0.67594	0.407052	1.14024	0.270502	0.138361	0.261161	0.209317	0.15598	0.540419	0.26628
TaWRKY98-D	TraesCS5D01G406500.1	0.0121578	0.00634785	0	0.0121578	0.0169422	0.0445335	0.0121578	0.00895875	0.0877289	0.013293	0	0.01793	0	0.0216195
TaWRKY99-D	TraesCS5D01G451000.1	0.0817094	0.0304967	0.00494695	0.0817094	0.272562	0.0924231	0.0817094	0.21591	0.101208	0.20327	0.263668	0.289053	0.205541	0.0566452
TaWRKY100-D	TraesCS5D01G564500.1	0	0	0	0	0	0	0	0	0	0.0162979	0	0.0105186	0	0.0421356
TaWRKY102-A	TraesCS6A01G080500.1	0.104272	1.15395	0.0872245	0.104272	0.00787395	0.00628815	0.104272	0.0408813	0.0080122	0.0346479	0.0364022	0.0694146	0	0
TaWRKY103-A	TraesCS6A01G146900.1	4.71758	9.27872	5.78273	4.71758	6.9549	20.7184	4.71758	4.07447	5.18334	6.66123	4.26989	4.40447	0.0111398	0
TaWRKY104-A	TraesCS6A01G242000.1	0.0429324	0.0450163	0.284759	0.0429324	0	0.0609106	0.0429324	0.0589129	0.035667	0.185344	0.145357	0.318371	0	0
TaWRKY105-A	TraesCS6A01G267500.1	0.00727015	0.0085769	0.00398417	0.00727015	0	0	0.00727015	0	0	0.0567464	0.0755073	0.0260738	0	0
TaWRKY106-A	TraesCS6A01G326500.1	0	0	0	0	0	0	0	0	0	0	0	0	0	0
TaWRKY102-B	TraesCS6B01G108000.1	0.0365362	0.429764	0.00682115	0.0365362	0.00739505	0	0.0365362	0.00780795	0	0.00932243	0.0124272	0.0631922	0.0441023	0.0191819
TaWRKY103-B	TraesCS6B01G175100.1	0	0	0	0	0	0	0	0	0	3.9798	2.75721	3.3285	0.846217	0.326733
TaWRKY104-B	TraesCS6B01G282500.1	0.0400573	0.0297432	0.153571	0.0400573	0	0.0340039	0.0400573	0.0122235	0.0581965	0.0440741	0.0693591	0.120237	0	0
TaWRKY105-B	TraesCS6B01G294900.1	0	0	0	0	0	0	0	0	0	0.0182097	0	0.0216565	0	0.0103789
TaWRKY106-B	TraesCS6B01G357600.1	0	0	0	0	0	0	0	0	0	0	0	0	0	0
TaWRKY102-D	TraesCS6D01G074200.1	0.0987427	2.09196	0.0921221	0.0987427	0.0810083	0	0.0987427	0.0440648	0	0.0133574	0.020114	0.0654559	0.199833	0.122147
TaWRKY103-D	TraesCS6D01G136200.1	8.95019	23.0541	12.8198	8.95019	9.95802	25.2101	8.95019	7.48308	8.77121	10.5173	5.88229	6.88515	39.571	6.28753
TaWRKY104-D	TraesCS6D01G223900.1	0.0217687	0.0892218	0.250318	0.0217687	0.0504397	0.0551248	0.0217687	0.089577	0.0127747	0.171043	0.192062	0.295861	0.0340741	0.0902306
TaWRKY105-D	TraesCS6D01G247200.1	0	0	0	0	0	0	0	0	0	0.0190772	0.0252644	0.0263852	0.00302863	0.018412
TaWRKY106-D	TraesCS6D01G306300.1	0	0	0.00464359	0	0	0	0	0	0	0	0	0	0	0.0648468
TaWRKY107-A	TraesCS7A01G096300.1	0.228252	0.211422	0.146618	0.228252	0.045472	0.0138293	0.228252	0.010742	0.00554095	0.366672	0.520402	0.361862	0.277428	0.300637
TaWRKY111-A	TraesCS7A01G096500.1	0.59549	0.540416	0.111357	0.59549	0.108468	0.115286	0.59549	0.10845	0.167821	0.51608	0.384491	0.287201	0.36813	1.29365
TaWRKY112-A	TraesCS7A01G116000.1	0.626481	0.635944	0.462985	0.626481	0.365645	0.0873624	0.626481	0.244118	0.0376081	0.206093	0.195147	0.0808988	0.556738	0.310867
TaWRKY113-A	TraesCS7A01G240800.1	0.0540736	0.0173235	0.0178483	0.0540736	0.0165294	0.0226037	0.0540736	0	0.0214717	0	0.00870588	0	0.030023	0.038057
TaWRKY114-A	TraesCS7A01G294800.1	0.0854302	0.0333203	0	0.0854302	0.0307878	0.625259	0.0854302	0.0416938	0.553313	0.355064	0.172176	0.274116	0.218485	0.105752
TaWRKY116-A	TraesCS7A01G338500.1	26.1506	29.722	9.7249	26.1506	21.6718	5.53576	26.1506	9.4207	9.76511	1.67736	4.4925	1.34432	10.3968	6.83308
TaWRKY115-A	TraesCS7A01G343000.1	0	0	0	0	0	0.0315929	0	0	0.0161026	0.0405156	0.011546	0.0446387	0.040471	0.0355783
TaWRKY118-A	TraesCS7A01G508700.1	0.0108897	0.0457302	0	0.0108897	0.0159091	0	0.0108897	0.0079252	0	0.136639	0.0694214	0.0944239	0.245441	0.015906
TaWRKY120-A	TraesCS7A01G508800.1	1.67434	2.43743	0.348159	1.67434	1.09095	0	1.67434	0.212749	0.0102168	2.15073	1.05191	2.67273	5.75157	0.470644
TaWRKY117-A	TraesCS7A01G509000.1	0.0107941	0.0578673	0.0066797	0.0107941	0	0.0057908	0.0107941	0.0076414	0	0.145522	0.0673325	0.109283	0.108222	0.00730177
TaWRKY112-B	TraesCS7B01G012600.1	0.575638	0.704242	0.493789	0.575638	0.49254	0.0653499	0.575638	0.219522	0.0392175	0.23837	0.281002	0.252338	0.346814	0.387524
TaWRKY113-B	TraesCS7B01G136400.1	0	0.0153997	0	0	0.00544665	0.015762	0	0	0.00523065	0.0104407	0.0060999	0.0263196	0.0078526	0.0131949
TaWRKY114-B	TraesCS7B01G185400.1	0.0527815	0	0	0.0527815	0	0	0.0527815	0	0.0741625	0	0	0.059294	0	0
TaWRKY115-B	TraesCS7B01G240000.1	0.0124957	0.0288393	0.00750215	0.0124957	0.0411055	0.01585	0.0124957	0	0.0094232	0.114694	0.064178	0.042898	0.123075	0.0191525
TaWRKY116-B	TraesCS7B01G249700.1	0.0205086	0.0751725	0	0.0205086	0.0157256	0	0.0205086	0	0	0.00893545	0	0	0	0.0158875
TaWRKY119-B	TraesCS7B01G418400.1	0.0439295	0.0139089	0.0076162	0.0439295	0.0165482	0.0141837	0.0439295	0.0087478	0.00873275	0.100523	0.0245445	0.135153	0.108637	0.0259248
TaWRKY120-B	TraesCS7B01G418500.1	0.0688535	0	0	0.0688535	0	0	0.0688535	0	0	0	0	0	0.0277687	0
TaWRKY121-B	TraesCS7B01G418600.1	0	0	0	0	0	0	0	0	0	0.0792016	0.0432763	0.0687275	0.0712373	0
TaWRKY122-B	TraesCS7B01G419400.1	0.0961658	0.316829	0.0625906	0.0961658	0.122216	0.0786711	0.0961658	0.0159189	0	0.0830036	0.0736732	0.061161	0.0414199	0.041473
TaWRKY108-D	TraesCS7D01G092300.1	0.0769956	0.0483655	0.0110429	0.0769956	0	0	0.0769956	0	0	0.0113569	0.0548771	0.00952055	0.0342014	0.0899163
TaWRKY109-D	TraesCS7D01G092400.1	0.337462	0.310258	0.0344351	0.337462	0.624799	0.110927	0.337462	0.179424	0.0368931	0.166715	0.289205	0.170353	0.136762	0.331571
TaWRKY110-D	TraesCS7D01G092500.1	0	0.0533705	0	0	0.0439261	0.0094415	0	0.0317614	0	0	0.046315	0.0196246	0.0557925	0.144912
TaWRKY111-D	TraesCS7D01G092600.1	0.0595941	0.0715011	0.00961837	0.0595941	0.0578075	0.052432	0.0595941	0.0116653	0.0463358	0.0320464	0.0681012	0.0153056	0.0892621	0.0646207
TaWRKY112-D	TraesCS7D01G110600.1	0.444102	0.670986	0.266985	0.444102	0.546066	0.0493452	0.444102	0.316378	0.028726	0.51313	0.407824	0.409796	0.25885	0.0983661
TaWRKY113-D	TraesCS7D01G239800.1	0.00392607	0	0.00925826	0.00392607	0.0118216	0	0.00392607	0.0056108	0	0.0578312	0.0135148	0.0115015	0.0582706	0
TaWRKY114-D	TraesCS7D01G287200.1	1.59996	1.6248	1.56356	1.59996	0.982345	2.65302	1.59996	0.550504	2.10257	3.44095	3.88144	3.26067	3.6617	2.68685
TaWRKY115-D	TraesCS7D01G336400.1	0.0431209	0.0302354	0.0071968	0.0431209	0.0415753	0.0976232	0.0431209	0.0162678	0.0082571	0.0825753	0.0513066	0.0495366	0.215635	0.0351193
TaWRKY116-D	TraesCS7D01G345700.1	16.1225	23.8956	6.74896	16.1225	9.19723	2.59076	16.1225	5.51487	8.59225	1.06027	2.87077	1.557	1.88257	2.27259
TaWRKY117-D	TraesCS7D01G497300.1	0.0435783	0.217591	0.150643	0.0435783	2.2856	0.164102	0.0435783	0.197149	0.0297417	0.0360343	0	0.067639	0.219008	0.0212912
TaWRKY120-D	TraesCS7D01G497400.1	2.33452	3.31773	0.456491	2.33452	1.89115	0.0282604	2.33452	0.369532	0	2.50212	1.03427	2.95171	12.5376	0.359971
TaWRKY123-D	TraesCS7D01G497700.1	0.0226686	0.0261304	0.0218924	0.0226686	0.00653035	0	0.0226686	0	0	0.0348667	0.00420463	0.0459707	0.0261405	0.00665863
TaWRKY124-D	TraesCS7D01G497800.1	0.473204	1.03046	0.28431	0.473204	0.292534	0.0414339	0.473204	0.0638591	0.0695824	0.859246	0.33656	1.27481	1.57768	0.0992402
