# Supplementary material for: Genome-Wide Identification of Wheat WRKY Gene Family Reveals That TaWRKY75-A Is Referred to Drought and Salt Resistances
Source: Front Plant Sci. 2021 Jun 4;12:663118. doi: 10.3389/fpls.2021.663118 (PMC8212938; doi:10.3389/fpls.2021.663118)
Supplement: Supplementary Table 5 — Differentially expressed gene list of each Gene Ontology term that the seven common genes took part in. [file Table_5.XLSX]

## Sheet: i.GO2Gene
Table S5 DEG list of each GO term that 7 common genes took part in.
Ontoloty	GO term	Number of Genes	Gene members
biological_process	biological regulation	1	AT3G44830
biological_process	cellular process	5	AT1G17420;AT3G25760;AT3G44830;AT3G44860;AT3G51450
biological_process	developmental process	1	AT1G17420
biological_process	growth	1	AT1G17420
biological_process	metabolic process	6	AT1G17420;AT3G25760;AT3G44830;AT3G44860;AT3G51450;AT5G47240
biological_process	multi-organism process	3	AT1G17420;AT3G51450;AT4G36010
biological_process	multicellular organismal process	1	AT1G17420
biological_process	regulation of biological process	1	AT3G44830
biological_process	reproduction	1	AT1G17420
biological_process	reproductive process	1	AT1G17420
biological_process	response to stimulus	6	AT1G17420;AT3G25760;AT3G44830;AT3G51450;AT4G36010;AT5G47240
biological_process	signaling	1	AT3G44830
biological_process	single-organism process	3	AT1G17420;AT3G25760;AT3G44830
cellular_component	cell	6	AT1G17420;AT3G25760;AT3G44830;AT3G44860;AT3G51450;AT5G47240
cellular_component	cell part	6	AT1G17420;AT3G25760;AT3G44830;AT3G44860;AT3G51450;AT5G47240
cellular_component	extracellular region	2	AT3G51450;AT4G36010
cellular_component	membrane	5	AT3G25760;AT3G44830;AT3G44860;AT3G51450;AT4G36010
cellular_component	membrane part	4	AT3G44830;AT3G44860;AT3G51450;AT4G36010
cellular_component	organelle	5	AT1G17420;AT3G25760;AT3G44830;AT3G44860;AT3G51450
cellular_component	organelle part	1	AT3G25760
molecular_function	binding	2	AT1G17420;AT5G47240
molecular_function	catalytic activity	6	AT1G17420;AT3G25760;AT3G44830;AT3G44860;AT3G51450;AT5G47240
